# Supplementary material for: Dry period heat stress induces microstructural changes in the lactating mammary gland
Source: PLoS One. 2019 Sep 19;14(9):e0222120. doi: 10.1371/journal.pone.0222120 (PMC6752841; doi:10.1371/journal.pone.0222120)
Supplement: S1 Table — Excel Masterfile with minimal data set for (a) milk yield and milk components, (b) vitals (respiration rate, rectal temperature) and growth, (c) mammary gland H&E, and Masons trichrome, (d) mammary gland proliferation and apoptosis (Ki67 and TUNEL). (XLSX) [file pone.0222120.s001.xlsx]

## Sheet: (a) MILK
ID	DIM	TRT	BIOPSY	MilkYield_kg	MilkYield_lb	MilkFat	MilkProtein
2	0	CL	Y	3.98254	8.78	4.19	3.97
2	1	CL	Y	16.284	35.9	3.39	3.68
2	2	CL	Y	21.4549	47.3	3.34	3.39
2	3	CL	Y	29.6196	65.3	3.24	3.03
2	4	CL	Y	31.1164	68.6	3.27	2.8
2	5	CL	Y	31.7514	70	3.31	2.87
2	6	CL	Y	36.5595	80.6	3.3	2.72
2	7	CL	Y	36.9224	81.4	2.97	3.7
2	8	CL	Y	37.8296	83.4	3.28	2.53
2	9	CL	Y	40.1429	88.5	3.31	3.12
2	10	CL	Y	39.3718	86.8	3.43	2.62
2	11	CL	Y	40.6872	89.7	2.87	2.26
2	12	CL	Y	36.4688	80.4	3.69	2.59
2	13	CL	Y	41.0954	90.6	.	.
2	14	CL	Y	35.2895	77.8	4.57	2.47
2	15	CL	Y	41.7305	92	3.82	2.09
2	16	CL	Y	38.4646	84.8	3.51	3.1
2	17	CL	Y	38.7821	85.5	3.75	2.61
2	18	CL	Y	41.0501	90.5	3.61	2.46
2	19	CL	Y	37.4213	82.5	4.04	2.8
2	20	CL	Y	40.9594	90.3	3.66	3.11
2	21	CL	Y	35.8791	79.1	3.77	2.67
2	22	CL	Y	35.1987	77.6	3.24	3.44
2	23	CL	Y	40.4604	89.2	3.69	2.61
2	24	CL	Y	50.3034	110.9	3.67	2.69
2	25	CL	Y	39.8707	87.9	3.4	2.76
2	26	CL	Y	42.048	92.7	3.74	3.29
2	27	CL	Y	43.0912	95	3.02	3.29
2	28	CL	Y	42.3201	93.3	3.45	3.27
2	29	CL	Y	43.0005	94.8	3.45	2.7
2	30	CL	Y	50.0766	110.4	4.05	2.67
2	31	CL	Y	43.7716	96.5	3.23	2.77
2	32	CL	Y	39.7347	87.6	3.99	2.84
2	33	CL	Y	38.5553	85	3.53	2.75
2	34	CL	Y	41.7305	92	3.88	2.53
2	35	CL	Y	43.5448	96	2.99	3.53
2	36	CL	Y	42.9552	94.7	3.4	2.54
2	37	CL	Y	41.6851	91.9	3.59	2.72
2	38	CL	Y	40.914	90.2	2.9	3.34
2	39	CL	Y	45.087	99.4	3.26	3.01
2	40	CL	Y	38.4192	84.7	3.33	2.75
2	41	CL	Y	41.4129	91.3	3.05	2.69
2	42	CL	Y	40.4604	89.2	4.27	2.84
2	43	CL	Y	32.4772	71.6	4.08	2.86
2	44	CL	Y	35.6977	78.7	3.8	3.64
2	45	CL	Y	34.7451	76.6	.	.
2	46	CL	Y	35.5616	78.4	4.17	2.06
2	47	CL	Y	32.4772	71.6	4.87	2.66
2	48	CL	Y	34.473	76	5.06	2.43
2	49	CL	Y	37.1492	81.9	5.49	2.49
2	50	CL	Y	37.4667	82.6	4.43	2.48
2	51	CL	Y	39.3718	86.8	4.53	2.7
2	52	CL	Y	38.51	84.9	3.73	2.8
2	53	CL	Y	41.1862	90.8	.	.
2	54	CL	Y	42.3655	93.4	4.4	3.11
2	55	CL	Y	41.7305	92	.	.
2	56	CL	Y	39.3264	86.7	3.91	3.07
2	57	CL	Y	31.2071	68.8	4.08	2.47
2	58	CL	Y	39.0089	86	2.99	2.57
2	59	CL	Y	41.1862	90.8	4.04	3.17
2	60	CL	Y	18.189	40.1	3.99	2.99
2	61	CL	Y	42.7737	94.3	3.65	2.72
2	62	CL	Y	41.0501	90.5	3.63	2.39
2	63	CL	Y	36.4688	80.4	3.03	2.81
2	64	CL	Y	40.0975	88.4	3.53	2.87
2	65	CL	Y	38.51	84.9	3.26	2.73
2	66	CL	Y	36.741	81	2.94	2.66
2	67	CL	Y	42.5469	93.8	4.26	2.69
2	68	CL	Y	37.5574	82.8	3.6	2.8
2	69	CL	Y	31.2978	69	3.03	2.42
2	70	CL	Y	32.7493	72.2	3.52	2.58
2	71	CL	Y	41.7758	92.1	3.25	3.26
2	72	CL	Y	43.9984	97	3.46	2.72
2	73	CL	Y	33.1576	73.1	2.72	3.57
2	74	CL	Y	40.9594	90.3	2.88	2.91
2	75	CL	Y	41.3676	91.2	3.12	2.94
2	76	CL	Y	37.2853	82.2	2.96	2.24
2	77	CL	Y	40.4604	89.2	3.02	2.65
2	78	CL	Y	43.6356	96.2	2.29	2.76
2	79	CL	Y	27.7598	61.2	3.43	2.71
2	80	CL	Y	39.78	87.7	3.93	2.72
2	81	CL	Y	40.5058	89.3	3.62	3.76
2	82	CL	Y	19.5952	43.2	3.63	2.72
2	83	CL	Y	36.2874	80	2.81	3.11
2	84	CL	Y	37.6028	82.9	1.78	2.69
2	85	CL	Y	33.5658	74	3.59	2.55
2	86	CL	Y	28.1681	62.1	3.22	2.61
2	87	CL	Y	35.2895	77.8	4.86	3.37
2	88	CL	Y	33.4297	73.7	6.51	3.93
2	89	CL	Y	23.4961	51.8	4.21	2.74
2	90	CL	Y	37.0585	81.7	4.32	2.91
2	91	CL	Y	26.6712	58.8	4.24	2.94
2	92	CL	Y	23.8136	52.5	4.49	3.07
2	93	CL	Y	27.4877	60.6	3.56	3.92
2	94	CL	Y	15.1953	33.5	3.75	3.26
2	95	CL	Y	29.6649	65.4	4.84	3.06
2	96	CL	Y	29.0299	64	4.09	3.37
2	97	CL	Y	27.4423	60.5	4.34	3.62
2	98	CL	Y	27.8959	61.5	4.54	3.14
2	99	CL	Y	25.3558	55.9	3.39	2.77
2	100	CL	Y	29.9371	66	4.01	3.48
2	101	CL	Y	25.6279	56.5	4.36	2.73
2	102	CL	Y	30.0278	66.2	1.95	3.01
2	103	CL	Y	30.1185	66.4	4.03	2.91
2	104	CL	Y	25.9908	57.3	3.14	2.75
2	105	CL	Y	55.9733	123.4	4.76	2.6
2	106	CL	Y	14.1067	31.1	3.6	3.24
2	107	CL	Y	30.2546	66.7	3.28	3.24
2	108	CL	Y	50.7116	111.8	3.75	2.73
2	109	CL	Y	28.8938	63.7	.	.
2	110	CL	Y	17.8715	39.4	2.99	3.81
2	111	CL	Y	14.5603	32.1	3.78	2.72
2	112	CL	Y	49.0787	108.2	3.82	2.7
2	113	CL	Y	47.3096	104.3	2.74	3.3
2	114	CL	Y	32.7493	72.2	3.9	2.66
2	115	CL	Y	28.0773	61.9	4.41	2.73
2	116	CL	Y	23.4961	51.8	4.25	2.78
2	117	CL	Y	27.3062	60.2	3.75	3.21
2	118	CL	Y	29.7556	65.6	3.71	2.8
2	119	CL	Y	29.302	64.6	3.49	2.74
2	120	CL	Y	28.7124	63.3	3.24	3.23
2	121	CL	Y	28.3949	62.6	4.14	3.3
2	122	CL	Y	28.6217	63.1	.	.
2	123	CL	Y	76.657	169	3.6	2.84
2	124	CL	Y	27.8052	61.3	3.48	3.3
2	125	CL	Y	31.9782	70.5	3.71	3.06
2	126	CL	Y	26.6259	58.7	4.04	3.21
2	127	CL	Y	28.4856	62.8	3.78	3.11
2	128	CL	Y	28.1681	62.1	4.35	2.82
2	129	CL	Y	28.2588	62.3	4.56	2.68
2	130	CL	Y	26.263	57.9	4.14	2.38
2	131	CL	Y	26.898	59.3	4.13	2.94
2	132	CL	Y	28.3041	62.4	3.8	3.04
2	133	CL	Y	28.8938	63.7	3.82	2.73
2	134	CL	Y	28.8031	63.5	4.31	2.88
2	135	CL	Y	31.8422	70.2	3.97	3.06
2	136	CL	Y	29.6649	65.4	4.27	2.91
2	137	CL	Y	24.8115	54.7	3.68	2.9
2	138	CL	Y	24.6754	54.4	4.16	2.9
2	139	CL	Y	33.2937	73.4	3.59	2.83
2	140	CL	Y	21.092	46.5	4.11	3.22
2	141	CL	Y	19.4137	42.8	3.83	2.94
2	142	CL	Y	19.5952	43.2	3.95	3.01
2	143	CL	Y	18.5973	41	3.5	3.88
2	144	CL	Y	22.5889	49.8	4.15	2.99
2	145	CL	Y	19.0962	42.1	4.19	2.82
2	146	CL	Y	20.7745	45.8	4.11	2.95
2	147	CL	Y	20.956	46.2	4.13	2.88
2	148	CL	Y	22.6796	50	4	2.74
2	149	CL	Y	18.7787	41.4	3.67	2.92
2	150	CL	Y	20.9106	46.1	3.83	2.92
2	151	CL	Y	22.8157	50.3	4.08	3.45
2	152	CL	Y	23.995	52.9	4.18	2.93
2	153	CL	Y	21.6363	47.7	3.23	3.59
2	154	CL	Y	21.8631	48.2	4.22	3.71
2	155	CL	Y	24.1765	53.3	3.93	3.4
2	156	CL	Y	24.6754	54.4	3.39	3.48
2	157	CL	Y	24.494	54	3.55	3.01
2	158	CL	Y	24.1765	53.3	4.29	2.84
2	159	CL	Y	22.4074	49.4	3.99	2.78
2	160	CL	Y	21.9085	48.3	5.02	3.63
2	161	CL	Y	21.9085	48.3	4.18	3.31
2	162	CL	Y	23.36	51.5	4.11	3.19
2	163	CL	Y	21.6363	47.7	4.24	2.71
2	164	CL	Y	22.226	49	4.05	3.69
2	165	CL	Y	21.7724	48	4.09	2.77
2	166	CL	Y	21.9539	48.4	3.62	3.06
2	167	CL	Y	21.3642	47.1	4.28	3.36
2	168	CL	Y	20.2302	44.6	4.33	2.91
2	169	CL	Y	21.7271	47.9	3.59	3.28
2	170	CL	Y	19.4137	42.8	3.94	3.32
2	171	CL	Y	22.4982	49.6	3.51	3.26
2	172	CL	Y	23.6321	52.1	4.41	2.92
2	173	CL	Y	23.2693	51.3	3.92	3.04
2	174	CL	Y	26.2176	57.8	3.75	2.89
2	175	CL	Y	21.092	46.5	3.75	3.25
2	176	CL	Y	24.9929	55.1	3.59	3.36
2	177	CL	Y	23.4053	51.6	4.2	3.66
2	178	CL	Y	25.6733	56.6	3.76	2.65
2	179	CL	Y	24.9929	55.1	.	.
2	180	CL	Y	25.8094	56.9	3.89	3.03
2	181	CL	Y	26.1723	57.7	3.87	3
2	182	CL	Y	21.8631	48.2	4.05	3.26
2	183	CL	Y	24.8115	54.7	4.38	2.65
2	184	CL	Y	28.2588	62.3	.	.
2	185	CL	Y	22.3167	49.2	3.64	2.96
2	186	CL	Y	23.8589	52.6	4.07	3.02
2	187	CL	Y	22.861	50.4	3.96	3.01
2	188	CL	Y	25.764	56.8	3.67	2.87
2	189	CL	Y	24.63	54.3	3.94	2.9
2	190	CL	Y	27.4423	60.5	4.26	2.84
2	191	CL	Y	24.1311	53.2	3.67	3.16
2	192	CL	Y	25.8094	56.9	.	.
2	193	CL	Y	24.2218	53.4	4.17	3.37
2	194	CL	Y	21.0467	46.4	4.02	2.89
2	195	CL	Y	22.4074	49.4	4.1	2.97
2	196	CL	Y	24.1311	53.2	3.73	3.26
2	197	CL	Y	21.2735	46.9	3.44	3.92
2	198	CL	Y	22.8157	50.3	4.19	3.59
2	199	CL	Y	21.5003	47.4	3.88	3.11
2	200	CL	Y	26.3991	58.2	2.98	3.11
2	201	CL	Y	22.9518	50.6	3.4	3.53
2	202	CL	Y	23.995	52.9	3.64	3.09
2	203	CL	Y	22.0446	48.6	3.4	2.98
2	204	CL	Y	25.8094	56.9	2.75	3.64
2	205	CL	Y	23.9497	52.8	3.54	3.24
2	206	CL	Y	25.8094	56.9	3.63	2.99
2	207	CL	Y	24.8115	54.7	3.42	3.23
2	208	CL	Y	24.8115	54.7	2.9	3.63
2	209	CL	Y	21.8178	48.1	3.27	2.77
2	210	CL	Y	26.3991	58.2	3.33	2.94
2	211	CL	Y	21.9539	48.4	3.64	3.01
2	212	CL	Y	23.8589	52.6	.	.
2	213	CL	Y	22.8157	50.3	3.68	2.93
2	214	CL	Y	24.1765	53.3	3.62	3.13
2	215	CL	Y	23.9497	52.8	3.77	2.73
2	216	CL	Y	22.5889	49.8	3.19	3.58
2	217	CL	Y	23.1332	51	3.82	3.38
2	218	CL	Y	20.1848	44.5	4.16	3.22
2	219	CL	Y	26.9887	59.5	3.88	3.02
2	220	CL	Y	20.1848	44.5	3.97	3.74
2	221	CL	Y	20.8652	46	3.71	3.65
2	222	CL	Y	21.4095	47.2	3.91	3.54
2	223	CL	Y	23.995	52.9	3.78	3.4
2	224	CL	Y	23.8589	52.6	3.81	3.45
2	225	CL	Y	18.9148	41.7	3.5	3.79
2	226	CL	Y	22.4528	49.5	3.92	3.27
2	227	CL	Y	20.2756	44.7	3.8	3.13
2	228	CL	Y	20.7745	45.8	3.75	2.92
2	229	CL	Y	20.5931	45.4	4.31	3.15
2	230	CL	Y	19.5045	43	.	.
2	231	CL	Y	19.5952	43.2	3.82	4.11
2	232	CL	Y	19.1869	42.3	4.04	3.43
2	233	CL	Y	18.6426	41.1	3.74	2.9
2	234	CL	Y	21.1374	46.6	3.81	3.17
2	235	CL	Y	22.9518	50.6	4.21	2.95
2	236	CL	Y	24.9022	54.9	3.83	3.17
2	237	CL	Y	20.7292	45.7	3.62	3.11
2	238	CL	Y	20.9106	46.1	3.9	3.09
2	239	CL	Y	21.591	47.6	3.74	2.88
2	240	CL	Y	19.6405	43.3	4.12	2.85
2	241	CL	Y	21.7271	47.9	3.94	3.04
2	242	CL	Y	23.9043	52.7	3.35	3.36
2	243	CL	Y	19.2777	42.5	3.94	3.17
2	244	CL	Y	22.8157	50.3	.	.
2	245	CL	Y	18.5066	40.8	3.88	3.04
2	246	CL	Y	21.9992	48.5	3.46	3.84
2	247	CL	Y	21.9539	48.4	3.96	3.56
2	248	CL	Y	21.7271	47.9	3.85	3.02
2	249	CL	Y	22.9971	50.7	4.21	3.18
2	250	CL	Y	19.4137	42.8	.	.
2	251	CL	Y	44.1528	98.4	.	.
2	252	CL	Y	17.9169	39.5	3.52	3.22
2	253	CL	Y	22.226	49	4.19	3.41
2	254	CL	Y	19.4137	42.8	4.56	3.35
2	255	CL	Y	21.3188	47	3.57	3.19
2	256	CL	Y	20.7745	45.8	3.83	3.12
2	257	CL	Y	20.5931	45.4	3.37	3.51
2	258	CL	Y	22.2714	49.1	3.81	3.07
2	259	CL	Y	19.0962	42.1	4.05	3.01
2	260	CL	Y	21.2281	46.8	4.01	3.47
2	261	CL	Y	19.9127	43.9	3.77	2.8
2	262	CL	Y	19.6405	43.3	3.81	3.84
2	263	CL	Y	19.0962	42.1	3.19	3.28
2	264	CL	Y	19.3684	42.7	4.24	3.16
2	265	CL	Y	22.0446	48.6	4.34	2.95
2	266	CL	Y	22.9971	50.7	3.95	3.29
2	267	CL	Y	18.9148	41.7	3.74	3.02
2	268	CL	Y	19.822	43.7	4.18	3
2	269	CL	Y	18.4158	40.6	3.67	4.08
2	270	CL	Y	17.8715	39.4	3.85	2.73
2	271	CL	Y	20.6838	45.6	3.59	3.14
2	272	CL	Y	21.1374	46.6	4.6	2.88
2	273	CL	Y	.	.	.	.
2	274	CL	Y	.	.	.	.
2	275	CL	Y	.	.	.	.
2	276	CL	Y	.	.	.	.
2	277	CL	Y	.	.	.	.
2	278	CL	Y	.	.	.	.
2	279	CL	Y	.	.	.	.
2	280	CL	Y	.	.	.	.
4	0	CL	Y	8.17826	18.03	5.69	3.89
4	1	CL	Y	16.6468	36.7	4.23	3.38
4	2	CL	Y	26.1269	57.6	4.07	2.96
4	3	CL	Y	29.2113	64.4	3.66	2.83
4	4	CL	Y	32.704	72.1	4.52	2.73
4	5	CL	Y	34.1555	75.3	3.89	3.14
4	6	CL	Y	34.9719	77.1	3.74	2.59
4	7	CL	Y	36.6956	80.9	4.01	2.59
4	8	CL	Y	37.376	82.4	4.16	2.73
4	9	CL	Y	36.2874	80	4.08	3.2
4	10	CL	Y	34.0648	75.1	3.96	2.69
4	11	CL	Y	32.5679	71.8	3.91	2.34
4	12	CL	Y	39.1903	86.4	4.2	2.5
4	13	CL	Y	35.3802	78	3.78	3.06
4	14	CL	Y	34.5184	76.1	4.33	2.64
4	15	CL	Y	41.5944	91.7	.	.
4	16	CL	Y	28.5309	62.9	3.66	2.64
4	17	CL	Y	29.5288	65.1	4.57	3.44
4	18	CL	Y	25.4012	56	4.36	3.2
4	19	CL	Y	30.7998	67.9	4.48	2.8
4	20	CL	Y	33.0215	72.8	4.57	2.7
4	21	CL	Y	30.0731	66.3	3.74	3.44
4	22	CL	Y	28.7577	63.4	4.16	2.83
4	23	CL	Y	31.0257	68.4	4.49	2.57
4	24	CL	Y	31.6607	69.8	4.09	2.65
4	25	CL	Y	33.6565	74.2	3.99	3.01
4	26	CL	Y	35.3348	77.9	3.7	2.77
4	27	CL	Y	37.376	82.4	2.99	2.86
4	28	CL	Y	33.4297	73.7	.	.
4	29	CL	Y	33.9287	74.8	3.38	2.86
4	30	CL	Y	27.5784	60.8	3.4	3.19
4	31	CL	Y	37.3306	82.3	3.77	3.09
4	32	CL	Y	34.7905	76.7	3.46	3.01
4	33	CL	Y	33.2029	73.2	3.65	2.64
4	34	CL	Y	20.1395	44.4	2.86	2.41
4	35	CL	Y	36.1059	79.6	.	.
4	36	CL	Y	32.1143	70.8	3.48	2.53
4	37	CL	Y	32.1143	70.8	3.79	2.91
4	38	CL	Y	35.3802	78	3.69	2.81
4	39	CL	Y	27.4423	60.5	3.76	2.61
4	40	CL	Y	34.4276	75.9	3.88	2.82
4	41	CL	Y	31.2525	68.9	4.16	2.74
4	42	CL	Y	33.6565	74.2	3.7	2.79
4	43	CL	Y	33.0669	72.9	4.81	3.42
4	44	CL	Y	32.7493	72.2	3.11	2.6
4	45	CL	Y	34.9719	77.1	4.27	2.6
4	46	CL	Y	34.7451	76.6	.	.
4	47	CL	Y	35.2441	77.7	3	2.62
4	48	CL	Y	38.9182	85.8	3.94	3.38
4	49	CL	Y	36.5142	80.5	3.66	2.77
4	50	CL	Y	36.5142	80.5	2.62	2.88
4	51	CL	Y	40.0975	88.4	1.7	3.23
4	52	CL	Y	41.5944	91.7	3.55	2.77
4	53	CL	Y	36.741	81	3.83	2.75
4	54	CL	Y	50.8477	112.1	2.96	2.61
4	55	CL	Y	38.5553	85	3.87	2.63
4	56	CL	Y	38.5553	85	3.94	2.55
4	57	CL	Y	45.586	100.5	2.11	2.71
4	58	CL	Y	36.0606	79.5	3.76	2.5
4	59	CL	Y	38.8728	85.7	3.12	2.77
4	60	CL	Y	40.9594	90.3	3.27	2.57
4	61	CL	Y	48.1715	106.2	2.58	2.94
4	62	CL	Y	35.9245	79.2	3.11	2.55
4	63	CL	Y	43.8623	96.7	3.48	2.46
4	64	CL	Y	42.1841	93	3.66	2.6
4	65	CL	Y	38.1924	84.2	3.54	2.55
4	66	CL	Y	39.3264	86.7	3.34	2.43
4	67	CL	Y	43.2273	95.3	2.73	2.52
4	68	CL	Y	44.4974	98.1	3.77	2.47
4	69	CL	Y	43.318	95.5	3.37	2.39
4	70	CL	Y	40.7326	89.8	2.92	2.48
4	71	CL	Y	32.205	71	3.6	2.49
4	72	CL	Y	44.8602	98.9	3.76	2.8
4	73	CL	Y	49.3962	108.9	2.6	3.65
4	74	CL	Y	35.5616	78.4	3.35	2.82
4	75	CL	Y	42.9098	94.6	2.45	2.82
4	76	CL	Y	43.0005	94.8	3.44	3.56
4	77	CL	Y	41.2315	90.9	.	.
4	78	CL	Y	38.8275	85.6	3.44	2.77
4	79	CL	Y	39.9161	88	3.21	3.83
4	80	CL	Y	40.9594	90.3	3.65	3.06
4	81	CL	Y	40.3243	88.9	4.25	2.53
4	82	CL	Y	21.5456	47.5	3.38	3.06
4	83	CL	Y	22.6342	49.9	4.42	2.57
4	84	CL	Y	41.2315	90.9	3.8	3.09
4	85	CL	Y	48.7158	107.4	2.27	2.85
4	86	CL	Y	31.4793	69.4	4.04	2.59
4	87	CL	Y	27.3516	60.3	.	.
4	88	CL	Y	24.9022	54.9	4.88	2.53
4	89	CL	Y	24.0404	53	.	.
4	90	CL	Y	28.6217	63.1	5.79	3.46
4	91	CL	Y	27.9866	61.7	4.67	2.94
4	92	CL	Y	30.6628	67.6	4.21	2.97
4	93	CL	Y	29.2113	64.4	4.39	2.8
4	94	CL	Y	30.2092	66.6	4.17	3.01
4	95	CL	Y	33.6112	74.1	4.67	3.21
4	96	CL	Y	29.2567	64.5	4.64	3.42
4	97	CL	Y	30.3453	66.9	3.58	2.68
4	98	CL	Y	26.5805	58.6	2.95	2.79
4	99	CL	Y	33.2937	73.4	4.33	2.97
4	100	CL	Y	35.0627	77.3	2.84	2.88
4	101	CL	Y	33.6565	74.2	.	.
4	102	CL	Y	43.4995	95.9	.	.
4	103	CL	Y	32.2958	71.2	.	.
4	104	CL	Y	28.6217	63.1	3.96	2.93
4	105	CL	Y	28.5309	62.9	2.95	2.84
4	106	CL	Y	34.3369	75.7	3.55	2.62
4	107	CL	Y	35.0627	77.3	2.79	3.31
4	108	CL	Y	16.7375	36.9	3.85	2.89
4	109	CL	Y	.	.	.	.
4	110	CL	Y	.	.	.	.
4	111	CL	Y	33.4297	73.7	3.84	2.62
4	112	CL	Y	.	.	.	.
4	113	CL	Y	.	.	.	.
4	114	CL	Y	.	.	.	.
4	115	CL	Y	.	.	.	.
4	116	CL	Y	.	.	.	.
4	117	CL	Y	.	.	.	.
4	118	CL	Y	32.205	71	3.25	3.91
4	119	CL	Y	31.5246	69.5	4.02	3.16
4	120	CL	Y	31.8422	70.2	4.14	2.69
4	121	CL	Y	32.0236	70.6	3.98	2.87
4	122	CL	Y	33.7926	74.5	3.84	2.54
4	123	CL	Y	32.8401	72.4	4.1	3.42
4	124	CL	Y	17.5994	38.8	3.61	3.18
4	125	CL	Y	38.0564	83.9	4.3	2.74
4	126	CL	Y	31.2071	68.8	3.92	3.56
4	127	CL	Y	29.166	64.3	3.71	3.59
4	128	CL	Y	32.1597	70.9	4.1	2.74
4	129	CL	Y	28.4402	62.7	3.49	3.13
4	130	CL	Y	34.4276	75.9	4	3.24
4	131	CL	Y	31.5246	69.5	3.88	2.88
4	132	CL	Y	32.1597	70.9	3.96	2.7
4	133	CL	Y	33.4297	73.7	3.97	2.83
4	134	CL	Y	31.6154	69.7	3.66	2.66
4	135	CL	Y	30.1639	66.5	3.98	2.73
4	136	CL	Y	31.4793	69.4	2.61	2.8
4	137	CL	Y	29.7556	65.6	3.73	2.73
4	138	CL	Y	31.8875	70.3	3.98	2.7
4	139	CL	Y	30.6175	67.5	3.93	2.76
4	140	CL	Y	35.9245	79.2	3.68	2.59
4	141	CL	Y	34.1101	75.2	4.04	2.7
4	142	CL	Y	31.4793	69.4	4.38	2.57
4	143	CL	Y	29.1206	64.2	3.64	2.8
4	144	CL	Y	33.7926	74.5	4.4	2.73
4	145	CL	Y	35.3802	78	4.3	2.62
4	146	CL	Y	31.2071	68.8	3.89	2.96
4	147	CL	Y	29.8917	65.9	4.23	2.73
4	148	CL	Y	32.5679	71.8	4.19	2.6
4	149	CL	Y	30.4814	67.2	4.46	3.44
4	150	CL	Y	32.4318	71.5	4.11	2.8
4	151	CL	Y	34.7905	76.7	4.15	3.07
4	152	CL	Y	33.0215	72.8	4.02	2.78
4	153	CL	Y	31.4339	69.3	4.28	2.69
4	154	CL	Y	29.9824	66.1	4.25	2.47
4	155	CL	Y	32.0236	70.6	3.72	2.97
4	156	CL	Y	30.2092	66.6	4.17	3.07
4	157	CL	Y	32.6586	72	3.88	2.58
4	158	CL	Y	33.1576	73.1	4.01	2.82
4	159	CL	Y	29.4835	65	4.16	2.98
4	160	CL	Y	33.7472	74.4	4.13	2.64
4	161	CL	Y	31.9782	70.5	3.22	3.15
4	162	CL	Y	31.1164	68.6	3.9	2.89
4	163	CL	Y	30.9152	68.1	4.15	2.56
4	164	CL	Y	30.5721	67.4	4.15	2.74
4	165	CL	Y	32.8854	72.5	4.19	2.56
4	166	CL	Y	32.4772	71.6	4.13	3.3
4	167	CL	Y	29.801	65.7	3.8	3.16
4	168	CL	Y	29.2113	64.4	4.11	2.78
4	169	CL	Y	34.6998	76.5	3.73	3.32
4	170	CL	Y	29.6196	65.3	.	.
4	171	CL	Y	32.8401	72.4	4	2.45
4	172	CL	Y	29.5742	65.2	4.21	2.75
4	173	CL	Y	30.8443	68	4.14	3.71
4	174	CL	Y	30.3453	66.9	4.45	3.16
4	175	CL	Y	32.704	72.1	4.26	3.32
4	176	CL	Y	31.2525	68.9	4.34	2.64
4	177	CL	Y	30.3453	66.9	4.4	2.63
4	178	CL	Y	30.3453	66.9	4.41	2.61
4	179	CL	Y	30.2999	66.8	3.96	3.07
4	180	CL	Y	29.0299	64	4.22	3.03
4	181	CL	Y	29.166	64.3	4.4	2.76
4	182	CL	Y	33.4751	73.8	4.19	3.1
4	183	CL	Y	28.5763	63	4.63	2.72
4	184	CL	Y	29.166	64.3	4.43	3.21
4	185	CL	Y	29.7556	65.6	3.44	3.36
4	186	CL	Y	28.0773	61.9	4.1	2.98
4	187	CL	Y	27.6238	60.9	3.86	2.91
4	188	CL	Y	27.3062	60.2	4.44	2.63
4	189	CL	Y	25.6279	56.5	3.95	2.61
4	190	CL	Y	29.0752	64.1	4.01	2.81
4	191	CL	Y	27.5784	60.8	4.18	2.99
4	192	CL	Y	23.0425	50.8	3.71	3.18
4	193	CL	Y	30.9152	68.1	4.22	2.88
4	194	CL	Y	28.4402	62.7	4.1	2.82
4	195	CL	Y	27.2155	60	4.12	2.62
4	196	CL	Y	28.2588	62.3	4.12	2.77
4	197	CL	Y	28.4402	62.7	4.16	2.68
4	198	CL	Y	24.1765	53.3	.	.
4	199	CL	Y	27.8959	61.5	4.27	2.68
4	200	CL	Y	26.1269	57.6	3.84	2.55
4	201	CL	Y	26.3083	58	4.14	3.47
4	202	CL	Y	30.1639	66.5	3.7	3.36
4	203	CL	Y	26.3537	58.1	4.16	2.88
4	204	CL	Y	28.5309	62.9	3.72	3.04
4	205	CL	Y	25.3558	55.9	3.86	3.61
4	206	CL	Y	28.8938	63.7	4.17	2.68
4	207	CL	Y	26.6259	58.7	.	.
4	208	CL	Y	27.3516	60.3	4	2.82
4	209	CL	Y	28.5763	63	.	.
4	210	CL	Y	25.6279	56.5	.	.
4	211	CL	Y	28.1681	62.1	3.73	2.7
4	212	CL	Y	25.8094	56.9	4.08	2.81
4	213	CL	Y	27.9866	61.7	3.77	2.78
4	214	CL	Y	27.7598	61.2	3.79	2.7
4	215	CL	Y	27.533	60.7	4.24	3
4	216	CL	Y	28.3041	62.4	4.29	2.69
4	217	CL	Y	24.5393	54.1	4.06	3.34
4	218	CL	Y	26.0362	57.4	3.99	3.26
4	219	CL	Y	37.8296	83.4	4.1	2.67
4	220	CL	Y	18.5973	41	.	.
4	221	CL	Y	28.5309	62.9	.	.
4	222	CL	Y	24.2672	53.5	4.28	2.82
4	223	CL	Y	26.5805	58.6	3.98	2.99
4	224	CL	Y	23.0425	50.8	3.48	3.66
4	225	CL	Y	26.3991	58.2	3.21	3.38
4	226	CL	Y	25.9001	57.1	3.76	3.26
4	227	CL	Y	25.4465	56.1	3.17	3.01
4	228	CL	Y	25.2197	55.6	3.3	2.8
4	229	CL	Y	19.0055	41.9	3.32	3.21
4	230	CL	Y	28.5309	62.9	3.87	2.95
4	231	CL	Y	28.5763	63	3.34	3.07
4	232	CL	Y	32.7493	72.2	3.29	3.03
4	233	CL	Y	24.3579	53.7	3.17	2.74
4	234	CL	Y	32.3411	71.3	3.36	2.8
4	235	CL	Y	25.8547	57	.	.
4	236	CL	Y	24.9929	55.1	3.51	3.26
4	237	CL	Y	25.8094	56.9	3.27	2.99
4	238	CL	Y	23.8589	52.6	3.49	3.54
4	239	CL	Y	21.7724	48	3.62	2.7
4	240	CL	Y	21.1374	46.6	3.6	4.02
4	241	CL	Y	27.3516	60.3	3.62	3.11
4	242	CL	Y	23.2239	51.2	3.37	3.05
4	243	CL	Y	25.4919	56.2	3.75	2.63
4	244	CL	Y	24.1765	53.3	3.38	2.83
4	245	CL	Y	25.4012	56	3.97	2.78
4	246	CL	Y	26.5805	58.6	3.44	2.97
4	247	CL	Y	22.226	49	3.21	2.87
4	248	CL	Y	24.63	54.3	3.61	2.66
4	249	CL	Y	24.0857	53.1	4.06	3.18
4	250	CL	Y	23.5868	52	3.26	2.64
4	251	CL	Y	22.7703	50.2	4.04	3.38
4	252	CL	Y	25.6733	56.6	3.6	3.04
4	253	CL	Y	26.6712	58.8	3.93	2.98
4	254	CL	Y	22.7703	50.2	3.71	2.73
4	255	CL	Y	21.6817	47.8	3.24	2.56
4	256	CL	Y	22.5889	49.8	3.71	3.52
4	257	CL	Y	21.9992	48.5	2.92	2.63
4	258	CL	Y	23.3146	51.4	3.63	3.09
4	259	CL	Y	53.8414	118.7	3.28	3.07
4	260	CL	Y	23.0425	50.8	3.36	3.22
4	261	CL	Y	29.3928	64.8	3.31	3.1
4	262	CL	Y	22.9971	50.7	3.5	2.55
4	263	CL	Y	21.6363	47.7	3.09	3.45
4	264	CL	Y	25.4465	56.1	3.82	2.65
4	265	CL	Y	23.0425	50.8	.	.
4	266	CL	Y	24.2218	53.4	3.36	3.18
4	267	CL	Y	23.2693	51.3	3.05	2.65
4	268	CL	Y	25.0836	55.3	3.29	2.94
4	269	CL	Y	22.6796	50	3.45	3.17
4	270	CL	Y	72.1211	159	3.53	2.51
4	271	CL	Y	27.1248	59.8	3.63	2.61
4	272	CL	Y	23.7229	52.3	3.31	3.1
4	273	CL	Y	26.9887	59.5	3.22	2.94
4	274	CL	Y	24.494	54	2.7	2.7
4	275	CL	Y	22.6796	50	3.09	2.87
4	276	CL	Y	25.6279	56.5	3.55	3.24
4	277	CL	Y	26.8073	59.1	3.52	2.67
4	278	CL	Y	23.6321	52.1	2.85	2.7
4	279	CL	Y	60.4185	133.2	4.08	2.53
4	280	CL	Y	22.861	50.4	3.33	2.79
9	0	CL	Y	1.41521	3.12	2.92	3.67
9	1	CL	Y	10.2965	22.7	3.36	3.47
9	2	CL	Y	8.66361	19.1	3.92	4.04
9	3	CL	Y	13.517	29.8	4.33	4.06
9	4	CL	Y	11.5104	26.2	4.22	2.77
9	5	CL	Y	13.7892	30.4	3.81	2.52
9	6	CL	Y	14.3335	31.6	4.01	2.55
9	7	CL	Y	15.0139	33.1	.	.
9	8	CL	Y	16.6922	36.8	3.45	2.85
9	9	CL	Y	17.6901	39	3.72	2.59
9	10	CL	Y	16.3747	36.1	3.43	2.93
9	11	CL	Y	17.8262	39.3	3.41	2.75
9	12	CL	Y	19.0509	42	3.79	2.73
9	13	CL	Y	21.2281	46.8	2.82	2.86
9	14	CL	Y	21.1374	46.6	3.54	3.52
9	15	CL	Y	18.2798	40.3	2.58	3.6
9	16	CL	Y	19.323	42.6	2.65	3.73
9	17	CL	Y	25.6279	56.5	3.03	3.96
9	18	CL	Y	39.6439	87.4	4.05	3.11
9	19	CL	Y	24.9929	55.1	4.55	2.28
9	20	CL	Y	27.2155	60	4.34	2.58
9	21	CL	Y	18.4158	40.6	3.65	2.68
9	22	CL	Y	24.8115	54.7	3.15	2.88
9	23	CL	Y	27.397	60.4	2.23	2.84
9	24	CL	Y	27.2609	60.1	2.59	2.7
9	25	CL	Y	23.4053	51.6	3.28	2.5
9	26	CL	Y	26.5805	58.6	3.82	2.39
9	27	CL	Y	25.4465	56.1	3.66	2.64
9	28	CL	Y	28.2588	62.3	3.79	2.38
9	29	CL	Y	29.8464	65.8	.	.
9	30	CL	Y	29.8917	65.9	3.32	2.48
9	31	CL	Y	27.7598	61.2	3.29	2.91
9	32	CL	Y	28.3949	62.6	4.03	2.4
9	33	CL	Y	26.7619	59	3.74	2.47
9	34	CL	Y	22.861	50.4	3.75	2.54
9	35	CL	Y	29.8917	65.9	3.61	2.37
9	36	CL	Y	30.3907	67	3.46	2.69
9	37	CL	Y	31.0257	68.4	3.85	2.38
9	38	CL	Y	32.205	71	3.51	2.66
9	39	CL	Y	33.6112	74.1	4.02	2.28
9	40	CL	Y	34.6998	76.5	3.87	2.5
9	41	CL	Y	35.1534	77.5	.	.
9	42	CL	Y	34.6091	76.3	4.11	2.24
9	43	CL	Y	30.9803	68.3	4.1	2.27
9	44	CL	Y	23.5414	51.9	.	.
9	45	CL	Y	25.2197	55.6	4.05	2.4
9	46	CL	Y	32.6586	72	3.34	2.28
9	47	CL	Y	36.3781	80.2	3.06	2.71
9	48	CL	Y	37.6028	82.9	3.58	2.52
9	49	CL	Y	35.0173	77.2	2.55	2.57
9	50	CL	Y	36.6502	80.8	3.23	2.38
9	51	CL	Y	38.7821	85.5	3.11	2.71
9	52	CL	Y	36.8317	81.2	3.41	2.55
9	53	CL	Y	39.7347	87.6	.	.
9	54	CL	Y	36.9224	81.4	3.29	2.58
9	55	CL	Y	34.0648	75.1	3.27	2.99
9	56	CL	Y	37.2853	82.2	2.98	3
9	57	CL	Y	34.7451	76.6	3.47	3.06
9	58	CL	Y	34.6544	76.4	3.49	2.57
9	59	CL	Y	35.1534	77.5	2.97	3.54
9	60	CL	Y	28.667	63.2	3.66	2.44
9	61	CL	Y	38.1471	84.1	3.42	2.66
9	62	CL	Y	38.1017	84	3.05	2.56
9	63	CL	Y	37.5121	82.7	2.87	2.63
9	64	CL	Y	36.9224	81.4	3.57	3.39
9	65	CL	Y	37.5574	82.8	3.04	2.84
9	66	CL	Y	35.3348	77.9	3.42	2.54
9	67	CL	Y	36.7863	81.1	3.19	2.75
9	68	CL	Y	35.0173	77.2	3.58	2.46
9	69	CL	Y	35.8791	79.1	3.27	3.23
9	70	CL	Y	67.0409	147.8	3.8	2.65
9	71	CL	Y	36.8317	81.2	3.99	2.65
9	72	CL	Y	35.7884	78.9	3.41	2.58
9	73	CL	Y	35.0627	77.3	3.5	2.64
9	74	CL	Y	32.8401	72.4	3.48	2.53
9	75	CL	Y	40.5058	89.3	2.57	4.08
9	76	CL	Y	34.0194	75	3.28	2.61
9	77	CL	Y	55.1114	121.5	4.35	2.69
9	78	CL	Y	20.1848	44.5	3.26	3.04
9	79	CL	Y	19.7313	43.5	3.96	2.46
9	80	CL	Y	38.5553	85	3.52	3.31
9	81	CL	Y	36.4234	80.3	3.41	2.59
9	82	CL	Y	39.145	86.3	2.24	2.64
9	83	CL	Y	39.2357	86.5	.	.
9	84	CL	Y	37.2399	82.1	3.92	2.58
9	85	CL	Y	40.9594	90.3	3.82	2.45
9	86	CL	Y	32.3411	71.3	4.65	2.25
9	87	CL	Y	35.4709	78.2	.	.
9	88	CL	Y	36.6956	80.9	3.76	2.55
9	89	CL	Y	34.9719	77.1	4.29	2.49
9	90	CL	Y	34.1555	75.3	4.55	2.51
9	91	CL	Y	34.9266	77	3.93	2.8
9	92	CL	Y	36.1059	79.6	3.65	2.74
9	93	CL	Y	37.1492	81.9	4.04	2.58
9	94	CL	Y	34.5637	76.2	4.25	2.53
9	95	CL	Y	31.7968	70.1	3.88	2.54
9	96	CL	Y	30.4814	67.2	3.34	3.59
9	97	CL	Y	49.6683	109.5	3.84	2.57
9	98	CL	Y	29.9824	66.1	4.42	2.64
9	99	CL	Y	34.0194	75	4.03	2.97
9	100	CL	Y	34.8812	76.9	3.73	2.88
9	101	CL	Y	43.8623	96.7	4.14	2.62
9	102	CL	Y	32.1143	70.8	2.69	2.88
9	103	CL	Y	48.3529	106.6	3.1	2.81
9	104	CL	Y	36.3327	80.1	3.51	2.38
9	105	CL	Y	37.1038	81.8	3.12	2.69
9	106	CL	Y	32.9761	72.7	3.71	2.68
9	107	CL	Y	17.9169	39.5	3.4	2.62
9	108	CL	Y	51.8002	114.2	3.27	2.81
9	109	CL	Y	30.6628	67.6	3.58	3.01
9	110	CL	Y	28.667	63.2	3.44	3.52
9	111	CL	Y	66.1791	145.9	3.7	2.66
9	112	CL	Y	31.0711	68.5	2.07	2.96
9	113	CL	Y	30.2092	66.6	3.58	2.96
9	114	CL	Y	29.0752	64.1	.	.
9	115	CL	Y	31.6154	69.7	3.37	2.84
9	116	CL	Y	33.0669	72.9	3.44	2.74
9	117	CL	Y	39.0543	86.1	3.89	2.51
9	118	CL	Y	32.4318	71.5	3.49	2.62
9	119	CL	Y	31.9782	70.5	3.51	2.59
9	120	CL	Y	31.9782	70.5	3.57	3.12
9	121	CL	Y	32.4318	71.5	3.41	3.17
9	122	CL	Y	30.1639	66.5	3.02	2.8
9	123	CL	Y	30.0278	66.2	3.1	2.64
9	124	CL	Y	30.436	67.1	3.32	2.68
9	125	CL	Y	29.5742	65.2	3.1	2.73
9	126	CL	Y	31.0711	68.5	3.06	2.99
9	127	CL	Y	37.5574	82.8	3.18	2.44
9	128	CL	Y	29.0752	64.1	3.37	2.6
9	129	CL	Y	31.57	69.6	3.51	2.46
9	130	CL	Y	33.0669	72.9	2.8	3.23
9	131	CL	Y	31.3432	69.1	3.05	2.48
9	132	CL	Y	33.5204	73.9	3.07	2.49
9	133	CL	Y	29.8464	65.8	3.36	2.59
9	134	CL	Y	28.8485	63.6	3.46	2.58
9	135	CL	Y	30.3907	67	3.6	2.62
9	136	CL	Y	30.0278	66.2	3.29	3.07
9	137	CL	Y	27.9866	61.7	3.61	2.53
9	138	CL	Y	34.6091	76.3	3.48	2.95
9	139	CL	Y	27.533	60.7	3.69	2.43
9	140	CL	Y	29.302	64.6	3.38	2.4
9	141	CL	Y	35.6523	78.6	3.78	2.59
9	142	CL	Y	30.436	67.1	3.72	2.97
9	143	CL	Y	28.0773	61.9	3.79	3
9	144	CL	Y	29.9371	66	4.18	2.56
9	145	CL	Y	28.5763	63	3.7	2.53
9	146	CL	Y	35.4255	78.1	4.13	2.6
9	147	CL	Y	24.494	54	3.92	2.83
9	148	CL	Y	27.7145	61.1	3.68	2.59
9	149	CL	Y	28.6217	63.1	3.76	2.67
9	150	CL	Y	27.8505	61.4	3.62	2.6
9	151	CL	Y	28.7124	63.3	3.37	2.56
9	152	CL	Y	28.2134	62.2	3.36	2.81
9	153	CL	Y	28.5763	63	3.93	2.54
9	154	CL	Y	29.2113	64.4	3.38	2.55
9	155	CL	Y	37.1038	81.8	3.47	2.49
9	156	CL	Y	29.5288	65.1	3.58	2.65
9	157	CL	Y	31.1618	68.7	3.03	2.84
9	158	CL	Y	30.5267	67.3	3.24	3.09
9	159	CL	Y	27.8505	61.4	3.8	3.03
9	160	CL	Y	28.2134	62.2	3.31	3.42
9	161	CL	Y	51.8002	114.2	3.39	2.99
9	162	CL	Y	25.0836	55.3	3.86	2.74
9	163	CL	Y	25.5372	56.3	3.76	2.9
9	164	CL	Y	15.3314	33.8	3.5	2.89
9	165	CL	Y	29.0752	64.1	3.78	3.05
9	166	CL	Y	29.5742	65.2	4.17	2.66
9	167	CL	Y	27.9866	61.7	3.19	3.27
9	168	CL	Y	27.3516	60.3	4.24	2.43
9	169	CL	Y	26.5805	58.6	3.91	2.7
9	170	CL	Y	30.7082	67.7	3.9	2.73
9	171	CL	Y	26.4444	58.3	3.7	2.59
9	172	CL	Y	31.9782	70.5	4.17	2.56
9	173	CL	Y	25.4012	56	3.8	3.54
9	174	CL	Y	25.5826	56.4	4.05	2.65
9	175	CL	Y	27.7145	61.1	4.11	2.95
9	176	CL	Y	23.9043	52.7	4.09	2.61
9	177	CL	Y	24.9929	55.1	4.1	3.23
9	178	CL	Y	26.1723	57.7	3.8	2.76
9	179	CL	Y	25.129	55.4	3.95	2.82
9	180	CL	Y	24.3125	53.6	3.97	3.41
9	181	CL	Y	23.9497	52.8	3.72	3.13
9	182	CL	Y	23.9043	52.7	3.24	3
9	183	CL	Y	23.8589	52.6	2.97	3.72
9	184	CL	Y	23.5414	51.9	3.71	2.73
9	185	CL	Y	23.8136	52.5	1.84	4.21
9	186	CL	Y	21.2281	46.8	2.93	3.3
9	187	CL	Y	21.9992	48.5	3.95	2.42
9	188	CL	Y	20.2756	44.7	3.29	3.14
9	189	CL	Y	21.0013	46.3	3.28	3.1
9	190	CL	Y	22.5435	49.7	3.24	2.53
9	191	CL	Y	23.2693	51.3	3.25	2.75
9	192	CL	Y	22.725	50.1	4.09	2.38
9	193	CL	Y	22.9971	50.7	3.39	3.1
9	194	CL	Y	24.0857	53.1	2.89	2.89
9	195	CL	Y	26.4898	58.4	3.37	2.78
9	196	CL	Y	24.0404	53	3.12	3.22
9	197	CL	Y	25.1744	55.5	3.23	2.92
9	198	CL	Y	24.0404	53	3.34	3.18
9	199	CL	Y	23.2693	51.3	3.5	3.72
9	200	CL	Y	23.8589	52.6	3.42	3.02
9	201	CL	Y	21.3642	47.1	2.81	4.15
9	202	CL	Y	24.1311	53.2	3.39	2.65
9	203	CL	Y	24.2218	53.4	3.86	2.48
9	204	CL	Y	23.0425	50.8	3.03	3.14
9	205	CL	Y	22.3621	49.3	3.18	3.42
9	206	CL	Y	22.5889	49.8	3.31	3.18
9	207	CL	Y	22.3167	49.2	3.37	3.23
9	208	CL	Y	23.995	52.9	3.58	2.96
9	209	CL	Y	23.995	52.9	3.96	2.58
9	210	CL	Y	20.8652	46	3.6	2.83
9	211	CL	Y	21.5456	47.5	3.22	2.9
9	212	CL	Y	20.8652	46	.	.
9	213	CL	Y	21.3188	47	3.9	2.49
9	214	CL	Y	22.4528	49.5	3.93	2.55
9	215	CL	Y	20.3663	44.9	3.73	2.48
9	216	CL	Y	20.1848	44.5	3.13	2.65
9	217	CL	Y	17.9622	39.6	3.67	2.59
9	218	CL	Y	17.554	38.7	2.68	3.3
9	219	CL	Y	17.2819	38.1	2.93	2.7
9	220	CL	Y	18.5973	41	2.84	2.63
9	221	CL	Y	16.2386	35.8	3.21	2.6
9	222	CL	Y	18.2344	40.2	2.85	2.84
9	223	CL	Y	26.4444	58.3	3.02	2.85
9	224	CL	Y	18.9148	41.7	3.48	3.28
9	225	CL	Y	19.2323	42.4	2.8	2.8
9	226	CL	Y	17.1911	37.9	2.99	2.79
9	227	CL	Y	20.5477	45.3	3.33	2.64
9	228	CL	Y	16.6922	36.8	.	.
9	229	CL	Y	20.4116	45	3.11	2.92
9	230	CL	Y	17.6447	38.9	3.05	3.28
9	231	CL	Y	18.7787	41.4	3.15	3.15
9	232	CL	Y	29.6196	65.3	2.84	3.5
9	233	CL	Y	17.4179	38.4	3.13	2.8
9	234	CL	Y	17.0097	37.5	2.77	2.83
9	235	CL	Y	17.8262	39.3	3.14	2.77
9	236	CL	Y	17.5087	38.6	3.03	2.77
9	237	CL	Y	17.0551	37.6	2.52	3.63
9	238	CL	Y	17.5087	38.6	2.83	2.95
9	239	CL	Y	18.3251	40.4	3.67	2.52
9	240	CL	Y	18.688	41.2	3.32	3.12
9	241	CL	Y	17.6901	39	2.91	2.79
9	242	CL	Y	18.9601	41.8	3.33	2.68
9	243	CL	Y	18.2344	40.2	2.99	3.06
9	244	CL	Y	27.7598	61.2	3.39	3.41
9	245	CL	Y	18.0076	39.7	3.4	2.81
9	246	CL	Y	15.6489	34.5	2.6	3.01
9	247	CL	Y	17.9169	39.5	3.25	3.39
9	248	CL	Y	15.2861	33.7	3.52	3.13
9	249	CL	Y	16.6015	36.6	3.34	3.11
9	250	CL	Y	16.9643	37.4	2.76	3.56
9	251	CL	Y	16.8736	37.2	3.35	2.8
9	252	CL	Y	14.3335	31.6	.	.
9	253	CL	Y	16.1932	35.7	3.55	2.83
9	254	CL	Y	16.3293	36	3.14	3.18
9	255	CL	Y	16.4654	36.3	3.46	2.97
9	256	CL	Y	17.1004	37.7	.	.
9	257	CL	Y	16.6922	36.8	3.12	2.82
9	258	CL	Y	15.1953	33.5	3.34	2.68
9	259	CL	Y	14.651	32.3	2.73	2.79
9	260	CL	Y	16.0572	35.4	2.99	2.97
9	261	CL	Y	31.57	69.6	2.84	3
9	262	CL	Y	13.9253	30.7	2.98	2.71
9	263	CL	Y	16.1025	35.5	2.77	3.11
9	264	CL	Y	16.4654	36.3	3.42	3.31
9	265	CL	Y	16.1932	35.7	3.16	2.79
9	266	CL	Y	17.3272	38.2	3.46	2.56
9	267	CL	Y	17.0551	37.6	.	.
9	268	CL	Y	17.9169	39.5	3.08	3.1
9	269	CL	Y	14.9232	32.9	3.05	2.82
9	270	CL	Y	13.381	29.5	2.93	2.59
9	271	CL	Y	16.8283	37.1	3.42	2.62
9	272	CL	Y	56.7444	125.1	3.66	2.66
9	273	CL	Y	15.4221	34	3.59	2.57
9	274	CL	Y	15.3768	33.9	2.39	3.26
9	275	CL	Y	13.381	29.5	3.33	2.71
9	276	CL	Y	15.8304	34.9	3.23	2.65
9	277	CL	Y	16.1025	35.5	2.67	3.23
9	278	CL	Y	13.517	29.8	3.09	3.5
9	279	CL	Y	15.2861	33.7	3.14	2.9
9	280	CL	Y	15.6943	34.6	3.48	3.29
6	0	CL	Y	6.87645	15.16	3.62	3.6
6	1	CL	Y	17.9622	39.6	3.52	3.65
6	2	CL	Y	26.7166	58.9	4.44	3.84
6	3	CL	Y	35.2441	77.7	4.19	3.02
6	4	CL	Y	37.0131	81.6	3.7	3.88
6	5	CL	Y	37.6481	83	4	3.07
6	6	CL	Y	40.415	89.1	3.54	3.82
6	7	CL	Y	44.452	98	.	.
6	8	CL	Y	33.6565	74.2	4.18	2.56
6	9	CL	Y	40.6872	89.7	3.83	3.55
6	10	CL	Y	37.5574	82.8	3.63	3.58
6	11	CL	Y	44.5881	98.3	3.79	4.01
6	12	CL	Y	38.9636	85.9	2.83	2.83
6	13	CL	Y	41.3676	91.2	3.47	3.4
6	14	CL	Y	36.9677	81.5	4.26	3.29
6	15	CL	Y	35.2441	77.7	3.73	2.99
6	16	CL	Y	33.2937	73.4	3.48	3.24
6	17	CL	Y	35.743	78.8	3.35	3.52
6	18	CL	Y	32.6133	71.9	4.46	3.5
6	19	CL	Y	38.1924	84.2	4.8	2.96
6	20	CL	Y	34.0194	75	3.73	4.41
6	21	CL	Y	38.011	83.8	4.13	3.76
6	22	CL	Y	39.3718	86.8	3.93	2.97
6	23	CL	Y	39.3264	86.7	3.93	3.41
6	24	CL	Y	35.108	77.4	3.9	3.82
6	25	CL	Y	37.8749	83.5	3.51	3.36
6	26	CL	Y	38.4646	84.8	3.34	3.02
6	27	CL	Y	34.2462	75.5	3.68	3.36
6	28	CL	Y	38.646	85.2	3.31	2.77
6	29	CL	Y	39.7347	87.6	3.13	2.96
6	30	CL	Y	40.9594	90.3	3.01	3.7
6	31	CL	Y	51.1198	112.7	3.44	2.82
6	32	CL	Y	37.0131	81.6	.	.
6	33	CL	Y	42.0933	92.8	3.29	3.59
6	34	CL	Y	43.8623	96.7	3.19	3.6
6	35	CL	Y	44.951	99.1	3.64	2.76
6	36	CL	Y	41.3676	91.2	3.35	3.88
6	37	CL	Y	46.9014	103.4	4.29	3.18
6	38	CL	Y	44.0891	97.2	3.58	2.86
6	39	CL	Y	40.5058	89.3	2.93	3.76
6	40	CL	Y	39.3718	86.8	3.24	4.04
6	41	CL	Y	50.6209	111.6	3.57	3.22
6	42	CL	Y	23.7229	52.3	4.22	3.19
6	43	CL	Y	50.258	110.8	2.4	3.15
6	44	CL	Y	49.9405	110.1	.	.
6	45	CL	Y	43.3634	95.6	4.12	2.46
6	46	CL	Y	59.6473	131.5	4.37	2.5
6	47	CL	Y	52.4806	115.7	3.97	2.61
6	48	CL	Y	41.6397	91.8	4.03	2.68
6	49	CL	Y	46.8107	103.2	4.34	3.14
6	50	CL	Y	37.9657	83.7	3.1	2.6
6	51	CL	Y	30.7082	67.7	3.46	3.98
6	52	CL	Y	61.2803	135.1	3.15	2.65
6	53	CL	Y	31.7968	70.1	4.34	2.68
6	54	CL	Y	64.5008	142.2	4.12	2.69
6	55	CL	Y	37.2853	82.2	3.07	2.96
6	56	CL	Y	62.5957	138	3.26	2.71
6	57	CL	Y	34.2916	75.6	6.16	3.5
6	58	CL	Y	52.027	114.7	3.93	2.35
6	59	CL	Y	48.489	106.9	2.78	3.08
6	60	CL	Y	56.699	125	3.41	3.8
6	61	CL	Y	67.3131	148.4	2.1	3.7
6	62	CL	Y	56.699	125	4.02	2.38
6	63	CL	Y	51.8456	114.3	2.34	4.02
6	64	CL	Y	36.1966	79.8	.	.
6	65	CL	Y	46.72	103	.	.
6	66	CL	Y	44.8602	98.9	3.95	3.15
6	67	CL	Y	50.0312	110.3	4.08	2.91
6	68	CL	Y	55.565	122.5	2.99	3.25
6	69	CL	Y	71.1686	156.9	3.66	2.83
6	70	CL	Y	46.9014	103.4	3.95	2.64
6	71	CL	Y	73.2551	161.5	4.03	2.74
6	72	CL	Y	83.0981	183.2	4.19	2.7
6	73	CL	Y	53.161	117.2	3.03	3.27
6	74	CL	Y	50.5301	111.4	4.22	2.55
6	75	CL	Y	50.6662	111.7	.	.
6	76	CL	Y	25.8094	56.9	.	.
6	77	CL	Y	24.7208	54.5	3.76	2.89
6	78	CL	Y	50.6209	111.6	.	.
6	79	CL	Y	45.3138	99.9	4.03	2.9
6	80	CL	Y	44.1528	98.4	3.33	3.95
6	81	CL	Y	48.6251	107.2	.	.
6	82	CL	Y	49.9858	110.2	.	.
6	83	CL	Y	71.1232	156.8	4.08	3.13
6	84	CL	Y	61.7339	136.1	.	.
6	85	CL	Y	42.683	94.1	4.6	2.6
6	86	CL	Y	55.1568	121.6	.	.
6	87	CL	Y	66.2698	146.1	3.92	2.6
6	88	CL	Y	34.0648	75.1	3.98	2.62
6	89	CL	Y	61.8699	136.4	4.01	2.8
6	90	CL	Y	50.1219	110.5	3.84	2.78
6	91	CL	Y	52.3445	115.4	4.31	2.58
6	92	CL	Y	50.6662	111.7	3.39	3.08
6	93	CL	Y	48.4436	106.8	3.96	2.73
6	94	CL	Y	55.4289	122.2	4.16	3.31
6	95	CL	Y	50.1219	110.5	3.58	3.01
6	96	CL	Y	46.2664	102	3.92	2.65
6	97	CL	Y	42.048	92.7	3.25	3.02
6	98	CL	Y	48.1261	106.1	4	2.67
6	99	CL	Y	49.623	109.4	3.84	3.13
6	100	CL	Y	51.9816	114.6	4.05	2.54
6	101	CL	Y	44.3613	97.8	4.24	2.48
6	102	CL	Y	48.8972	107.8	4.41	2.32
6	103	CL	Y	23.9497	52.8	2.95	2.59
6	104	CL	Y	46.1303	101.7	4.22	2.79
6	105	CL	Y	49.2147	108.5	3.69	2.85
6	106	CL	Y	55.6104	122.6	3.82	2.83
6	107	CL	Y	54.4764	120.1	3.99	3.11
6	108	CL	Y	49.2147	108.5	4.21	2.43
6	109	CL	Y	57.6515	127.1	4.4	2.79
6	110	CL	Y	47.7632	105.3	3.8	3.07
6	111	CL	Y	48.1715	106.2	4.8	2.65
6	112	CL	Y	48.4436	106.8	3.62	2.78
6	113	CL	Y	49.0787	108.2	4.56	2.89
6	114	CL	Y	50.1673	110.6	4.06	2.77
6	115	CL	Y	60.5545	133.5	4.1	3.12
6	116	CL	Y	51.5734	113.7	4.4	2.9
6	117	CL	Y	47.854	105.5	3.84	2.67
6	118	CL	Y	56.2454	124	3.54	3.07
6	119	CL	Y	47.2189	104.1	3.85	2.64
6	120	CL	Y	49.124	108.3	3.91	3.19
6	121	CL	Y	49.8044	109.8	3.19	3.11
6	122	CL	Y	52.7527	116.3	3.03	3
6	123	CL	Y	28.3949	62.6	3.21	2.58
6	124	CL	Y	51.0291	112.5	4.32	2.44
6	125	CL	Y	43.2727	95.4	3.89	2.61
6	126	CL	Y	43.1366	95.1	3.27	2.73
6	127	CL	Y	50.2126	110.7	4.59	2.53
6	128	CL	Y	41.5037	91.5	3.93	3.18
6	129	CL	Y	49.3508	108.8	4.15	2.32
6	130	CL	Y	49.3055	108.7	4.14	2.9
6	131	CL	Y	47.6272	105	3.75	2.77
6	132	CL	Y	47.1736	104	3.9	2.9
6	133	CL	Y	46.3117	102.1	3.91	2.74
6	134	CL	Y	33.4297	73.7	4.49	3.4
6	135	CL	Y	41.8665	92.3	4.78	2.31
6	136	CL	Y	33.6112	74.1	4.36	2.65
6	137	CL	Y	36.0606	79.5	3.51	3.22
6	138	CL	Y	47.2643	104.2	3.74	2.62
6	139	CL	Y	46.221	101.9	3.89	3.08
6	140	CL	Y	39.9161	88	4.22	2.55
6	141	CL	Y	41.9573	92.5	4.01	2.86
6	142	CL	Y	45.1778	99.6	3.34	2.66
6	143	CL	Y	40.6872	89.7	4.6	2.52
6	144	CL	Y	42.5923	93.9	3.17	3.28
6	145	CL	Y	42.7737	94.3	4.57	2.59
6	146	CL	Y	43.1366	95.1	4.26	3.02
6	147	CL	Y	42.4109	93.5	4.29	2.64
6	148	CL	Y	42.0026	92.6	3.94	2.91
6	149	CL	Y	44.452	98	4.3	2.73
6	150	CL	Y	41.3222	91.1	4.21	2.86
6	151	CL	Y	41.5037	91.5	4.14	2.98
6	152	CL	Y	43.2727	95.4	4.16	2.65
6	153	CL	Y	43.182	95.2	4	2.6
6	154	CL	Y	47.6272	105	4.2	2.47
6	155	CL	Y	46.5385	102.6	4.23	2.78
6	156	CL	Y	43.318	95.5	3.74	3.28
6	157	CL	Y	40.4604	89.2	4.18	2.89
6	158	CL	Y	35.2895	77.8	4.4	2.38
6	159	CL	Y	32.3865	71.4	4.17	2.7
6	160	CL	Y	37.9203	83.6	.	.
6	161	CL	Y	37.0585	81.7	5.01	2.54
6	162	CL	Y	40.0975	88.4	4.39	2.87
6	163	CL	Y	38.1471	84.1	4.56	2.69
6	164	CL	Y	41.9119	92.4	4.05	2.56
6	165	CL	Y	40.5058	89.3	3.58	3.66
6	166	CL	Y	36.1513	79.7	3.89	2.45
6	167	CL	Y	46.221	101.9	3.98	2.37
6	168	CL	Y	38.0564	83.9	3.85	2.64
6	169	CL	Y	36.7863	81.1	3.4	2.99
6	170	CL	Y	34.5637	76.2	3.95	2.34
6	171	CL	Y	33.2029	73.2	4.1	2.82
6	172	CL	Y	38.011	83.8	2.86	3.15
6	173	CL	Y	33.974	74.9	3.55	3.24
6	174	CL	Y	35.0173	77.2	4.57	2.49
6	175	CL	Y	38.5553	85	.	.
6	176	CL	Y	41.9119	92.4	3.8	2.87
6	177	CL	Y	27.8052	61.3	3.87	2.84
6	178	CL	Y	39.5079	87.1	3.32	2.77
6	179	CL	Y	40.5511	89.4	2.57	4.14
6	180	CL	Y	38.8275	85.6	3.36	2.62
6	181	CL	Y	36.4234	80.3	3.94	2.59
6	182	CL	Y	41.1862	90.8	3.73	2.51
6	183	CL	Y	35.1534	77.5	3.48	3.21
6	184	CL	Y	40.0522	88.3	4.19	2.52
6	185	CL	Y	40.3243	88.9	.	.
6	186	CL	Y	40.279	88.8	3.65	3.2
6	187	CL	Y	40.3697	89	3.87	2.6
6	188	CL	Y	38.1924	84.2	3.68	3.03
6	189	CL	Y	39.9615	88.1	3.24	2.89
6	190	CL	Y	38.9182	85.8	3.64	3.2
6	191	CL	Y	40.9594	90.3	3.57	2.71
6	192	CL	Y	39.6893	87.5	3.35	2.7
6	193	CL	Y	40.0975	88.4	3.52	2.73
6	194	CL	Y	37.6028	82.9	3.49	3.41
6	195	CL	Y	32.5679	71.8	.	.
6	196	CL	Y	37.5574	82.8	3.59	2.78
6	197	CL	Y	38.1017	84	.	.
6	198	CL	Y	41.0047	90.4	3.78	2.66
6	199	CL	Y	39.4625	87	4.06	2.51
6	200	CL	Y	42.683	94.1	2.67	3.1
6	201	CL	Y	38.7821	85.5	3.09	3.04
6	202	CL	Y	37.1945	82	3.27	3.02
6	203	CL	Y	38.2832	84.4	3.2	2.89
6	204	CL	Y	38.51	84.9	3.25	2.91
6	205	CL	Y	38.1471	84.1	3.77	2.7
6	206	CL	Y	40.7779	89.9	3.78	2.8
6	207	CL	Y	33.7019	74.3	3.85	2.68
6	208	CL	Y	40.3243	88.9	.	.
6	209	CL	Y	43.0912	95	4.01	2.5
6	210	CL	Y	39.1903	86.4	3.98	2.42
6	211	CL	Y	43.9984	97	4.15	2.61
6	212	CL	Y	38.7368	85.4	3.58	3.02
6	213	CL	Y	39.6893	87.5	3.56	2.62
6	214	CL	Y	36.4234	80.3	4.25	2.37
6	215	CL	Y	44.5427	98.2	3.11	3.07
6	216	CL	Y	33.4751	73.8	3.75	2.64
6	217	CL	Y	36.4234	80.3	3.88	3.23
6	218	CL	Y	33.2483	73.3	3.89	2.6
6	219	CL	Y	36.6049	80.7	.	.
6	220	CL	Y	34.9266	77	4.29	2.7
6	221	CL	Y	30.2999	66.8	3.73	2.87
6	222	CL	Y	44.8602	98.9	4.04	2.63
6	223	CL	Y	74.1169	163.4	3.86	2.91
6	224	CL	Y	38.646	85.2	3.66	2.8
6	225	CL	Y	42.8644	94.5	4.11	2.65
6	226	CL	Y	34.7905	76.7	3.57	2.61
6	227	CL	Y	44.4067	97.9	4.06	2.76
6	228	CL	Y	29.3474	64.7	3.54	3.43
6	229	CL	Y	41.4583	91.4	3.14	3.27
6	230	CL	Y	43.4088	95.7	4.06	2.71
6	231	CL	Y	43.3634	95.6	3.59	3.01
6	232	CL	Y	38.1017	84	.	.
6	233	CL	Y	38.1017	84	3.98	3.04
6	234	CL	Y	31.4793	69.4	3.75	2.96
6	235	CL	Y	34.7905	76.7	4.2	2.71
6	236	CL	Y	36.8317	81.2	4.02	2.84
6	237	CL	Y	37.1038	81.8	3.97	2.96
6	238	CL	Y	33.2483	73.3	4.15	2.54
6	239	CL	Y	41.2769	91	4.11	3.11
6	240	CL	Y	33.3844	73.6	3.48	3.32
6	241	CL	Y	31.4339	69.3	3.41	3.08
6	242	CL	Y	34.9719	77.1	3.59	3.13
6	243	CL	Y	31.0711	68.5	4.45	2.54
6	244	CL	Y	27.3516	60.3	4.11	2.82
6	245	CL	Y	26.898	59.3	3.63	2.89
6	246	CL	Y	33.974	74.9	3.07	3.11
6	247	CL	Y	35.1987	77.6	3.96	2.8
6	248	CL	Y	37.0131	81.6	.	.
6	249	CL	Y	35.3802	78	3.62	2.9
6	250	CL	Y	35.3348	77.9	4.1	2.84
6	251	CL	Y	30.0731	66.3	3.88	2.91
6	252	CL	Y	27.7598	61.2	3.4	3.47
6	253	CL	Y	37.6481	83	4.33	2.6
6	254	CL	Y	34.0194	75	4.03	2.89
6	255	CL	Y	27.0794	59.7	4.23	2.8
6	256	CL	Y	37.6028	82.9	3.9	2.93
6	257	CL	Y	41.2769	91	3.57	3.18
6	258	CL	Y	23.995	52.9	2.67	2.86
6	259	CL	Y	24.0857	53.1	3.63	2.51
6	260	CL	Y	35.0627	77.3	3.06	3.07
6	261	CL	Y	31.1164	68.6	3.3	2.82
6	262	CL	Y	26.898	59.3	3.59	3.5
6	263	CL	Y	23.4053	51.6	3	2.69
6	264	CL	Y	32.1597	70.9	3.67	2.72
6	265	CL	Y	39.0996	86.2	3.44	3.07
6	266	CL	Y	41.549	91.6	.	.
6	267	CL	Y	33.2937	73.4	3.95	2.86
6	268	CL	Y	35.0173	77.2	3.78	2.79
6	269	CL	Y	38.9636	85.9	3.58	2.79
6	270	CL	Y	48.6704	107.3	3.9	2.69
6	271	CL	Y	44.4067	97.9	3.18	2.99
6	272	CL	Y	42.3655	93.4	.	.
6	273	CL	Y	31.6607	69.8	3.71	3.44
6	274	CL	Y	29.8464	65.8	3.24	3.15
6	275	CL	Y	32.2958	71.2	2.92	3.49
6	276	CL	Y	27.4423	60.5	2.95	3.14
6	277	CL	Y	23.9043	52.7	3.42	3.01
6	278	CL	Y	30.1639	66.5	3.43	3.19
6	279	CL	Y	26.5351	58.5	3.65	3.01
6	280	CL	Y	31.3886	69.2	3.28	3.53
1	0	HT	Y	2.18178	4.81	5.42	4.11
1	1	HT	Y	12.1109	26.7	4.76	3.39
1	2	HT	Y	15.4675	34.1	5.24	3.84
1	3	HT	Y	14.4696	31.9	5.32	3.06
1	4	HT	Y	20.9106	46.1	5.02	3.46
1	5	HT	Y	16.5561	36.5	5.38	3.2
1	6	HT	Y	18.3705	40.5	5.3	2.59
1	7	HT	Y	19.6859	43.4	4.21	2.31
1	8	HT	Y	23.8136	52.5	.	.
1	9	HT	Y	19.4591	42.9	5.1	2.44
1	10	HT	Y	20.6838	45.6	4.45	2.37
1	11	HT	Y	21.0467	46.4	4.62	2.91
1	12	HT	Y	24.9022	54.9	5.16	2.6
1	13	HT	Y	23.8589	52.6	.	.
1	14	HT	Y	21.0013	46.3	.	.
1	15	HT	Y	22.4528	49.5	4.36	2.44
1	16	HT	Y	18.688	41.2	4.5	2.3
1	17	HT	Y	21.5003	47.4	4.56	2.27
1	18	HT	Y	14.1067	31.1	4.48	3.45
1	19	HT	Y	23.0878	50.9	4.44	2.46
1	20	HT	Y	21.8178	48.1	4.07	2.66
1	21	HT	Y	20.7745	45.8	2.86	2.51
1	22	HT	Y	20.5931	45.4	3.86	2.47
1	23	HT	Y	23.2239	51.2	4.12	2.32
1	24	HT	Y	24.9476	55	3.45	2.29
1	25	HT	Y	25.5372	56.3	3.63	2.34
1	26	HT	Y	27.8052	61.3	3.31	2.54
1	27	HT	Y	28.9845	63.9	.	.
1	28	HT	Y	28.1681	62.1	2.98	2.7
1	29	HT	Y	30.6175	67.5	3.7	2.14
1	30	HT	Y	31.0711	68.5	3.2	2.69
1	31	HT	Y	28.6217	63.1	3.49	2.26
1	32	HT	Y	30.6628	67.6	3.59	2.22
1	33	HT	Y	34.5637	76.2	3.77	2.27
1	34	HT	Y	30.5267	67.3	3.04	2.45
1	35	HT	Y	28.3949	62.6	3.34	2.37
1	36	HT	Y	30.9803	68.3	3.22	2.18
1	37	HT	Y	31.7061	69.9	3.33	2.68
1	38	HT	Y	30.2546	66.7	3.3	2.06
1	39	HT	Y	32.8401	72.4	2.97	2.38
1	40	HT	Y	38.7821	85.5	3.38	2.09
1	41	HT	Y	32.4318	71.5	3.22	2.66
1	42	HT	Y	31.0257	68.4	2.75	2.48
1	43	HT	Y	26.8526	59.2	.	.
1	44	HT	Y	23.1786	51.1	.	.
1	45	HT	Y	32.7947	72.3	.	.
1	46	HT	Y	32.3411	71.3	3.9	2.26
1	47	HT	Y	25.4012	56	3.91	2.14
1	48	HT	Y	37.6935	83.1	3.43	3
1	49	HT	Y	36.877	81.3	3.55	2.38
1	50	HT	Y	37.4667	82.6	3.22	2.41
1	51	HT	Y	39.2357	86.5	3.48	2.74
1	52	HT	Y	39.7347	87.6	3.49	2.47
1	53	HT	Y	37.4213	82.5	3.37	3.11
1	54	HT	Y	38.0564	83.9	3.19	2.75
1	55	HT	Y	38.4646	84.8	3.24	2.81
1	56	HT	Y	36.9224	81.4	3.21	2.66
1	57	HT	Y	39.3264	86.7	3.35	2.34
1	58	HT	Y	36.741	81	3.59	2.46
1	59	HT	Y	39.2811	86.6	3.79	2.46
1	60	HT	Y	36.1059	79.6	3.51	2.27
1	61	HT	Y	39.2357	86.5	3.41	2.4
1	62	HT	Y	39.5532	87.2	3.03	3.21
1	63	HT	Y	53.4331	117.8	3.14	2.58
1	64	HT	Y	41.2315	90.9	3.31	2.36
1	65	HT	Y	40.1429	88.5	3.03	2.53
1	66	HT	Y	39.8707	87.9	2.9	2.16
1	67	HT	Y	36.5142	80.5	2.54	2.38
1	68	HT	Y	39.1903	86.4	3.13	2.43
1	69	HT	Y	35.9698	79.3	2.98	2.43
1	70	HT	Y	44.2706	97.6	3.21	2.55
1	71	HT	Y	45.0417	99.3	3.06	2.35
1	72	HT	Y	37.9203	83.6	3.13	2.71
1	73	HT	Y	44.0438	97.1	2.7	2.71
1	74	HT	Y	41.6397	91.8	.	.
1	75	HT	Y	41.8665	92.3	3.61	2.33
1	76	HT	Y	40.5511	89.4	3.51	2.36
1	77	HT	Y	66.9955	147.7	3.56	3
1	78	HT	Y	38.9182	85.8	3.09	2.67
1	79	HT	Y	37.0131	81.6	3.02	2.28
1	80	HT	Y	39.78	87.7	3.32	2.19
1	81	HT	Y	62.7771	138.4	3.81	2.34
1	82	HT	Y	41.5944	91.7	3.28	2.48
1	83	HT	Y	42.8644	94.5	3.66	2.32
1	84	HT	Y	34.1555	75.3	2.53	2.31
1	85	HT	Y	29.0752	64.1	2.17	2.35
1	86	HT	Y	35.5616	78.4	4.16	2.4
1	87	HT	Y	34.0194	75	3.85	2.27
1	88	HT	Y	36.9224	81.4	4.14	2.38
1	89	HT	Y	26.2176	57.8	4.26	2.3
1	90	HT	Y	23.7229	52.3	3.68	2.41
1	91	HT	Y	32.7947	72.3	4.16	2.45
1	92	HT	Y	24.9022	54.9	.	.
1	93	HT	Y	40.5965	89.5	3.5	2.22
1	94	HT	Y	52.7527	116.3	4.27	2.59
1	95	HT	Y	36.8317	81.2	.	.
1	96	HT	Y	37.4667	82.6	3.67	3.32
1	97	HT	Y	43.2727	95.4	3.01	2.98
1	98	HT	Y	36.3327	80.1	3.24	3.61
1	99	HT	Y	37.1492	81.9	3.63	3.63
1	100	HT	Y	35.0627	77.3	3.44	3.27
1	101	HT	Y	40.2336	88.7	3.53	2.52
1	102	HT	Y	40.8233	90	3.34	3.09
1	103	HT	Y	37.1945	82	3.85	2.44
1	104	HT	Y	39.7347	87.6	3.46	2.45
1	105	HT	Y	34.6998	76.5	4.08	2.31
1	106	HT	Y	35.3802	78	4.03	2.45
1	107	HT	Y	49.3508	108.8	.	.
1	108	HT	Y	41.3676	91.2	4.22	2.84
1	109	HT	Y	31.0711	68.5	3.99	2.7
1	110	HT	Y	28.8938	63.7	4.93	2.66
1	111	HT	Y	33.2937	73.4	3.84	2.64
1	112	HT	Y	33.5204	73.9	3.96	2.83
1	113	HT	Y	13.5624	29.9	3.52	3.3
1	114	HT	Y	15.5582	34.3	3.34	2.81
1	115	HT	Y	24.8568	54.8	4.05	2.63
1	116	HT	Y	30.9152	68.1	3.89	2.69
1	117	HT	Y	31.1618	68.7	3.46	2.5
1	118	HT	Y	22.6796	50	.	.
1	119	HT	Y	34.8812	76.9	3.41	2.52
1	120	HT	Y	34.7905	76.7	3.72	2.61
1	121	HT	Y	33.6565	74.2	3.04	2.5
1	122	HT	Y	31.3886	69.2	3.16	2.58
1	123	HT	Y	37.4213	82.5	3.7	2.78
1	124	HT	Y	36.9677	81.5	.	.
1	125	HT	Y	33.9287	74.8	3.42	2.52
1	126	HT	Y	37.7842	83.3	3.51	2.46
1	127	HT	Y	34.3823	75.8	3.34	2.87
1	128	HT	Y	35.4255	78.1	2.74	3.56
1	129	HT	Y	35.3348	77.9	.	.
1	130	HT	Y	36.9224	81.4	3.62	2.75
1	131	HT	Y	36.3781	80.2	3.45	2.52
1	132	HT	Y	40.0522	88.3	3.19	2.44
1	133	HT	Y	35.1987	77.6	3.22	2.85
1	134	HT	Y	37.6481	83	2.95	2.59
1	135	HT	Y	38.2832	84.4	3.39	2.57
1	136	HT	Y	46.5385	102.6	3.55	2.67
1	137	HT	Y	37.1492	81.9	3.53	2.4
1	138	HT	Y	34.9266	77	3.33	2.63
1	139	HT	Y	48.2168	106.3	3.37	2.38
1	140	HT	Y	35.1534	77.5	2.88	3.42
1	141	HT	Y	37.1038	81.8	3.31	2.53
1	142	HT	Y	37.3306	82.3	3.56	2.37
1	143	HT	Y	48.3075	106.5	3.7	2.88
1	144	HT	Y	40.2336	88.7	4	2.98
1	145	HT	Y	38.2832	84.4	4.06	2.32
1	146	HT	Y	38.1471	84.1	3.61	2.87
1	147	HT	Y	34.1101	75.2	3.45	2.61
1	148	HT	Y	37.4667	82.6	3.47	2.64
1	149	HT	Y	35.5616	78.4	2.94	3.74
1	150	HT	Y	38.1471	84.1	3.2	2.26
1	151	HT	Y	34.8812	76.9	3.51	2.33
1	152	HT	Y	39.7347	87.6	3.21	3.56
1	153	HT	Y	37.4213	82.5	3.49	3.3
1	154	HT	Y	35.2441	77.7	3.86	2.91
1	155	HT	Y	36.0606	79.5	2.86	3.41
1	156	HT	Y	35.8338	79	3.11	3.7
1	157	HT	Y	36.6502	80.8	3.39	3.39
1	158	HT	Y	33.8833	74.7	3.36	2.54
1	159	HT	Y	36.1966	79.8	3.59	2.51
1	160	HT	Y	38.4192	84.7	3.18	2.63
1	161	HT	Y	37.3306	82.3	3.38	2.39
1	162	HT	Y	40.8233	90	3.88	2.66
1	163	HT	Y	46.4478	102.4	3.67	2.74
1	164	HT	Y	34.8359	76.8	3.73	2.55
1	165	HT	Y	37.3306	82.3	3.43	2.47
1	166	HT	Y	37.376	82.4	3.38	2.38
1	167	HT	Y	36.242	79.9	3.13	2.69
1	168	HT	Y	40.5058	89.3	3.81	3.07
1	169	HT	Y	37.2399	82.1	3.77	2.72
1	170	HT	Y	35.8338	79	3.77	2.46
1	171	HT	Y	34.4276	75.9	3.79	3.19
1	172	HT	Y	34.6544	76.4	3.1	3.29
1	173	HT	Y	35.108	77.4	3.27	3.31
1	174	HT	Y	34.7905	76.7	3.48	2.39
1	175	HT	Y	34.1101	75.2	3.47	3.08
1	176	HT	Y	39.3264	86.7	3.61	2.61
1	177	HT	Y	32.069	70.7	3.49	3.54
1	178	HT	Y	33.1122	73	3.82	2.87
1	179	HT	Y	22.4528	49.5	3.75	2.79
1	180	HT	Y	35.9698	79.3	2.81	2.9
1	181	HT	Y	35.9698	79.3	3.34	2.91
1	182	HT	Y	35.5163	78.3	3.57	2.62
1	183	HT	Y	36.3781	80.2	3.41	2.65
1	184	HT	Y	35.8791	79.1	3.35	2.9
1	185	HT	Y	34.8359	76.8	3.47	2.88
1	186	HT	Y	36.1059	79.6	4.26	2.45
1	187	HT	Y	33.2483	73.3	3.33	3.24
1	188	HT	Y	36.4234	80.3	3.41	3.32
1	189	HT	Y	37.2853	82.2	3.52	2.54
1	190	HT	Y	42.9098	94.6	3.68	2.42
1	191	HT	Y	42.7284	94.2	3.71	2.4
1	192	HT	Y	45.087	99.4	3.64	2.36
1	193	HT	Y	27.5784	60.8	4.03	2.77
1	194	HT	Y	29.5288	65.1	3.71	2.53
1	195	HT	Y	29.0752	64.1	3.21	2.46
1	196	HT	Y	29.9824	66.1	2.92	3.04
1	197	HT	Y	31.7061	69.9	3.71	2.62
1	198	HT	Y	29.4381	64.9	3.58	2.84
1	199	HT	Y	26.3083	58	3.53	2.92
1	200	HT	Y	27.9866	61.7	3.62	2.25
1	201	HT	Y	27.2155	60	2.72	2.96
1	202	HT	Y	30.1185	66.4	3.17	2.71
1	203	HT	Y	29.5742	65.2	3.26	2.42
1	204	HT	Y	29.6196	65.3	3.29	2.92
1	205	HT	Y	29.9824	66.1	3.29	2.31
1	206	HT	Y	30.6628	67.6	2.9	2.4
1	207	HT	Y	31.3886	69.2	2.91	2.79
1	208	HT	Y	30.6628	67.6	3.42	2.42
1	209	HT	Y	28.7577	63.4	3.53	3.14
1	210	HT	Y	31.6154	69.7	3.09	2.44
1	211	HT	Y	30.3453	66.9	3.25	2.95
1	212	HT	Y	32.069	70.7	3.24	2.51
1	213	HT	Y	29.166	64.3	.	.
1	214	HT	Y	32.205	71	3.35	2.57
1	215	HT	Y	29.0299	64	3.41	2.53
1	216	HT	Y	29.0752	64.1	2.89	2.9
1	217	HT	Y	28.3495	62.5	3.39	2.78
1	218	HT	Y	32.3865	71.4	3.4	2.3
1	219	HT	Y	27.9866	61.7	3.5	2.29
1	220	HT	Y	29.3474	64.7	2.88	2.84
1	221	HT	Y	29.9371	66	2.81	2.98
1	222	HT	Y	30.6628	67.6	3.67	2.69
1	223	HT	Y	25.129	55.4	3.57	2.56
1	224	HT	Y	26.6259	58.7	.	.
1	225	HT	Y	32.2958	71.2	3.59	2.48
1	226	HT	Y	28.032	61.8	3.23	2.68
1	227	HT	Y	24.8115	54.7	3.5	2.85
1	228	HT	Y	27.397	60.4	3.46	2.57
1	229	HT	Y	28.8031	63.5	3.45	2.59
1	230	HT	Y	32.4772	71.6	3.47	2.62
1	231	HT	Y	31.8875	70.3	.	.
1	232	HT	Y	30.2999	66.8	.	.
1	233	HT	Y	42.2748	93.2	4.05	2.42
1	234	HT	Y	24.9022	54.9	3.13	2.65
1	235	HT	Y	30.4814	67.2	3.45	2.82
1	236	HT	Y	28.8031	63.5	3.36	2.42
1	237	HT	Y	25.4465	56.1	3.75	3.04
1	238	HT	Y	27.2155	60	2.81	3.07
1	239	HT	Y	28.2588	62.3	3.62	2.58
1	240	HT	Y	29.2567	64.5	2.86	2.34
1	241	HT	Y	28.3041	62.4	3.23	2.95
1	242	HT	Y	25.0836	55.3	3.66	2.56
1	243	HT	Y	30.935	68.2	3.31	2.64
1	244	HT	Y	26.0815	57.5	.	.
1	245	HT	Y	24.1765	53.3	3.34	2.68
1	246	HT	Y	22.6342	49.9	3.51	2.48
1	247	HT	Y	25.3104	55.8	3.15	2.65
1	248	HT	Y	28.9392	63.8	3.31	2.68
1	249	HT	Y	28.4856	62.8	4.09	2.46
1	250	HT	Y	37.1038	81.8	3.31	2.72
1	251	HT	Y	22.5435	49.7	3.66	2.79
1	252	HT	Y	30.5721	67.4	3.79	2.5
1	253	HT	Y	22.5435	49.7	3.63	2.61
1	254	HT	Y	25.3558	55.9	3.58	2.7
1	255	HT	Y	21.4549	47.3	3.27	3.06
1	256	HT	Y	22.9518	50.6	3.57	2.76
1	257	HT	Y	23.6775	52.2	2.96	3.07
1	258	HT	Y	23.9043	52.7	3.14	3.15
1	259	HT	Y	20.7745	45.8	3.73	3.22
1	260	HT	Y	22.0899	48.7	3.36	2.77
1	261	HT	Y	21.9992	48.5	3.13	2.69
1	262	HT	Y	21.2735	46.9	3.42	3.03
1	263	HT	Y	28.8485	63.6	3.59	2.9
1	264	HT	Y	22.2714	49.1	3.11	2.71
1	265	HT	Y	21.1827	46.7	3.89	2.86
1	266	HT	Y	20.5931	45.4	3.42	2.84
1	267	HT	Y	21.4095	47.2	3.53	2.71
1	268	HT	Y	20.0941	44.3	4.15	2.78
1	269	HT	Y	21.6817	47.8	3.35	2.58
1	270	HT	Y	20.0941	44.3	3.14	3.3
1	271	HT	Y	19.7766	43.6	3.63	2.77
1	272	HT	Y	22.861	50.4	.	.
1	273	HT	Y	20.7745	45.8	2.84	3.58
1	274	HT	Y	20.5024	45.2	3.82	3.22
1	275	HT	Y	20.4116	45	3.81	2.84
1	276	HT	Y	19.7766	43.6	.	.
1	277	HT	Y	19.1416	42.2	3.21	3.33
1	278	HT	Y	17.7808	39.2	3.58	3.46
1	279	HT	Y	34.0648	75.1	3.26	2.98
1	280	HT	Y	17.2819	38.1	2.93	2.59
3	0	HT	Y	3.21143	7.08	3.19	4.57
3	1	HT	Y	18.8241	41.5	4.48	3.33
3	2	HT	Y	18.4612	40.7	4.49	3.81
3	3	HT	Y	19.1869	42.3	5.13	3.52
3	4	HT	Y	20.7745	45.8	5.43	3.11
3	5	HT	Y	20.6384	45.5	5.18	2.68
3	6	HT	Y	18.8694	41.6	5.63	2.9
3	7	HT	Y	24.5393	54.1	5.89	3.34
3	8	HT	Y	23.36	51.5	6.11	2.99
3	9	HT	Y	21.3188	47	5.6	2.52
3	10	HT	Y	22.861	50.4	5.05	2.58
3	11	HT	Y	20.4116	45	5.3	2.4
3	12	HT	Y	16.3293	36	5.02	3.59
3	13	HT	Y	16.42	36.2	4.63	2.52
3	14	HT	Y	23.4053	51.6	5.5	3.29
3	15	HT	Y	18.7333	41.3	5.3	2.83
3	16	HT	Y	20.0034	44.1	4.72	2.74
3	17	HT	Y	19.3684	42.7	5.58	2.7
3	18	HT	Y	22.226	49	4.87	2.54
3	19	HT	Y	24.1311	53.2	4.99	2.95
3	20	HT	Y	24.2218	53.4	4.19	3.03
3	21	HT	Y	27.8052	61.3	4.72	2.7
3	22	HT	Y	25.0836	55.3	4.86	3.17
3	23	HT	Y	29.5742	65.2	4.36	3.13
3	24	HT	Y	28.7124	63.3	3.96	3.64
3	25	HT	Y	29.302	64.6	3.75	3.43
3	26	HT	Y	47.7179	105.2	4.31	2.66
3	27	HT	Y	32.7947	72.3	4.35	2.73
3	28	HT	Y	29.801	65.7	3.9	2.82
3	29	HT	Y	30.3907	67	4.55	2.58
3	30	HT	Y	30.2092	66.6	3.8	2.46
3	31	HT	Y	44.0891	97.2	4.61	2.67
3	32	HT	Y	28.1227	62	4.25	3.08
3	33	HT	Y	29.8917	65.9	4.93	2.42
3	34	HT	Y	26.4898	58.4	4.53	2.67
3	35	HT	Y	29.0752	64.1	4.53	3.24
3	36	HT	Y	25.4919	56.2	5.06	3.23
3	37	HT	Y	21.9992	48.5	4.94	2.7
3	38	HT	Y	24.9929	55.1	4.78	2.99
3	39	HT	Y	27.397	60.4	4.63	2.58
3	40	HT	Y	23.7229	52.3	5.4	2.9
3	41	HT	Y	17.0551	37.6	4.43	2.59
3	42	HT	Y	11.4759	25.3	5.61	3.31
3	43	HT	Y	.	.	.	.
3	44	HT	Y	.	.	.	.
3	45	HT	Y	.	.	.	.
3	46	HT	Y	.	.	.	.
3	47	HT	Y	14.1067	31.1	5.24	3.22
3	48	HT	Y	14.6057	32.2	3.93	3.41
3	49	HT	Y	18.6426	41.1	4.17	3.92
3	50	HT	Y	20.1395	44.4	4.29	2.79
3	51	HT	Y	20.457	45.1	4.35	2.87
3	52	HT	Y	24.1765	53.3	4.1	3.27
3	53	HT	Y	24.1311	53.2	3.76	4.05
3	54	HT	Y	15.4221	34	3.71	3.19
3	55	HT	Y	21.6817	47.8	4.19	3.22
3	56	HT	Y	23.995	52.9	4.14	3.64
3	57	HT	Y	23.4053	51.6	5.33	3.38
3	58	HT	Y	25.9455	57.2	3.99	4.23
3	59	HT	Y	21.4549	47.3	4.42	3.45
3	60	HT	Y	24.3125	53.6	4.05	3.71
3	61	HT	Y	23.4053	51.6	4.01	3.17
3	62	HT	Y	22.9064	50.5	4.4	3.62
3	63	HT	Y	23.1332	51	4.11	3.08
3	64	HT	Y	12.882	28.4	4.23	3.84
3	65	HT	Y	15.0139	33.1	4.2	2.98
3	66	HT	Y	15.4675	34.1	5.95	3.85
3	67	HT	Y	19.7313	43.5	4.86	3.49
3	68	HT	Y	18.0076	39.7	.	.
3	69	HT	Y	13.8346	30.5	4.75	3.3
3	70	HT	Y	25.2651	55.7	4.28	3.25
3	71	HT	Y	25.0383	55.2	3.93	3.89
3	72	HT	Y	29.2113	64.4	3.66	3.43
3	73	HT	Y	27.3516	60.3	3.76	3.39
3	74	HT	Y	26.7619	59	3.92	3.21
3	75	HT	Y	26.4898	58.4	4.54	3.52
3	76	HT	Y	29.8917	65.9	3.91	3.4
3	77	HT	Y	31.6607	69.8	4.09	3.2
3	78	HT	Y	28.7577	63.4	4.5	3.48
3	79	HT	Y	26.6712	58.8	3.04	2.98
3	80	HT	Y	29.6196	65.3	3.76	3.01
3	81	HT	Y	29.3928	64.8	3.88	2.77
3	82	HT	Y	39.0543	86.1	.	.
3	83	HT	Y	21.3188	47	3.18	2.46
3	84	HT	Y	26.7619	59	3.65	3.43
3	85	HT	Y	24.0857	53.1	5.72	2.76
3	86	HT	Y	20.4116	45	4.07	3.2
3	87	HT	Y	22.226	49	3.85	3.27
3	88	HT	Y	20.8652	46	4.84	3.4
3	89	HT	Y	14.9685	33	5.99	3.15
3	90	HT	Y	18.5519	40.9	5.09	3.68
3	91	HT	Y	9.29864	20.5	4.68	3.13
3	92	HT	Y	11.2491	24.8	4.87	3.28
3	93	HT	Y	32.4772	71.6	4.43	3.22
3	94	HT	Y	23.1786	51.1	3.67	3.03
3	95	HT	Y	21.6363	47.7	4.23	3.14
3	96	HT	Y	23.8136	52.5	4.46	3.57
3	97	HT	Y	14.6964	32.4	4.75	3.24
3	98	HT	Y	10.3873	22.9	.	.
3	99	HT	Y	11.7027	25.8	4.47	3
3	100	HT	Y	22.3621	49.3	3.91	3.36
3	101	HT	Y	39.7347	87.6	4.13	3.72
3	102	HT	Y	10.1605	22.4	4.2	2.94
3	103	HT	Y	11.0676	24.4	5.11	4.07
3	104	HT	Y	21.7271	47.9	4.26	3.47
3	105	HT	Y	24.9929	55.1	4.18	3.59
3	106	HT	Y	23.8136	52.5	4.25	2.94
3	107	HT	Y	10.4326	23	4.44	2.89
3	108	HT	Y	2.72155	6	3.91	3.09
3	109	HT	Y	19.5045	43	4.37	2.74
3	110	HT	Y	23.2693	51.3	4.43	3.96
3	111	HT	Y	23.2239	51.2	4.42	2.96
3	112	HT	Y	26.2176	57.8	4.37	3.15
3	113	HT	Y	22.4982	49.6	3.97	3.59
3	114	HT	Y	17.7354	39.1	4	3.09
3	115	HT	Y	22.861	50.4	4.27	3.71
3	116	HT	Y	27.8959	61.5	4.1	3.2
3	117	HT	Y	23.4053	51.6	4.7	2.74
3	118	HT	Y	25.4465	56.1	3.97	3.97
3	119	HT	Y	27.3062	60.2	3.77	2.7
3	120	HT	Y	28.2134	62.2	4.21	3.58
3	121	HT	Y	25.0836	55.3	4.38	2.59
3	122	HT	Y	24.6754	54.4	3.89	2.71
3	123	HT	Y	27.4423	60.5	4.24	3.76
3	124	HT	Y	27.4877	60.6	4.22	3.67
3	125	HT	Y	32.069	70.7	4.21	3.26
3	126	HT	Y	27.3516	60.3	4.28	3.23
3	127	HT	Y	32.7947	72.3	3.81	3.65
3	128	HT	Y	29.302	64.6	4.05	3.02
3	129	HT	Y	29.3474	64.7	3.99	3.93
3	130	HT	Y	31.0711	68.5	4.51	3.32
3	131	HT	Y	33.0669	72.9	3.85	2.83
3	132	HT	Y	33.5658	74	4.14	3.49
3	133	HT	Y	32.2958	71.2	4.15	3.53
3	134	HT	Y	29.9371	66	4.13	3.34
3	135	HT	Y	33.5204	73.9	3.53	3.93
3	136	HT	Y	21.5003	47.4	3.63	3.94
3	137	HT	Y	32.9308	72.6	4.73	3.04
3	138	HT	Y	32.6586	72	4.47	2.7
3	139	HT	Y	47.2643	104.2	4.4	3.52
3	140	HT	Y	31.9782	70.5	4.44	2.99
3	141	HT	Y	32.704	72.1	4.2	3.38
3	142	HT	Y	30.935	68.2	4.49	2.83
3	143	HT	Y	32.5679	71.8	4.36	3.17
3	144	HT	Y	33.2029	73.2	3.38	3.52
3	145	HT	Y	32.205	71	4.39	3.68
3	146	HT	Y	24.8568	54.8	4.13	2.97
3	147	HT	Y	28.3495	62.5	4.55	3.56
3	148	HT	Y	28.2588	62.3	4.44	2.92
3	149	HT	Y	30.2546	66.7	4.2	2.87
3	150	HT	Y	32.069	70.7	4.14	3.52
3	151	HT	Y	33.6565	74.2	4.37	3.15
3	152	HT	Y	29.801	65.7	4.03	2.96
3	153	HT	Y	27.397	60.4	3.83	2.89
3	154	HT	Y	28.3041	62.4	4.51	3.79
3	155	HT	Y	30.6175	67.5	4.66	3.91
3	156	HT	Y	31.57	69.6	4.43	2.9
3	157	HT	Y	34.2008	75.4	4.22	3.03
3	158	HT	Y	31.3432	69.1	4.37	3.09
3	159	HT	Y	29.2113	64.4	4.23	3.29
3	160	HT	Y	30.8443	68	4.45	2.78
3	161	HT	Y	26.3991	58.2	4.57	3.21
3	162	HT	Y	27.6238	60.9	3.97	4.31
3	163	HT	Y	28.2134	62.2	4.66	3.32
3	164	HT	Y	28.3949	62.6	3.98	3.81
3	165	HT	Y	30.1639	66.5	4.1	3.04
3	166	HT	Y	32.9308	72.6	4.41	2.83
3	167	HT	Y	26.0362	57.4	4.47	3.06
3	168	HT	Y	32.704	72.1	4.24	3.19
3	169	HT	Y	30.6175	67.5	4.33	3.35
3	170	HT	Y	36.5142	80.5	4.41	3.08
3	171	HT	Y	32.1597	70.9	4.22	3.49
3	172	HT	Y	32.6133	71.9	3.75	2.97
3	173	HT	Y	29.0299	64	4.2	3.81
3	174	HT	Y	33.2937	73.4	4.61	2.84
3	175	HT	Y	31.9782	70.5	3.73	3.9
3	176	HT	Y	29.7103	65.5	4.47	2.86
3	177	HT	Y	28.4402	62.7	4.58	3.12
3	178	HT	Y	34.0194	75	4.8	2.87
3	179	HT	Y	36.4688	80.4	4.03	3.01
3	180	HT	Y	29.166	64.3	4.57	3.78
3	181	HT	Y	29.9824	66.1	4.17	3.11
3	182	HT	Y	31.8875	70.3	4.11	2.72
3	183	HT	Y	31.6154	69.7	4.4	2.86
3	184	HT	Y	30.7998	67.9	4.25	2.85
3	185	HT	Y	27.5784	60.8	.	.
3	186	HT	Y	33.2483	73.3	4.32	2.98
3	187	HT	Y	21.2281	46.8	.	.
3	188	HT	Y	27.9866	61.7	3.92	2.91
3	189	HT	Y	32.205	71	3.54	3.91
3	190	HT	Y	31.2978	69	4.51	3
3	191	HT	Y	31.2071	68.8	3.88	3.36
3	192	HT	Y	29.3928	64.8	4.46	2.86
3	193	HT	Y	28.4856	62.8	3.7	3.46
3	194	HT	Y	29.6649	65.4	4.1	3.02
3	195	HT	Y	30.436	67.1	4.19	3.23
3	196	HT	Y	29.8917	65.9	3.88	3.41
3	197	HT	Y	28.8485	63.6	4.11	2.99
3	198	HT	Y	27.8959	61.5	4.17	2.89
3	199	HT	Y	28.6217	63.1	4.32	3.37
3	200	HT	Y	28.1681	62.1	4.22	3.24
3	201	HT	Y	31.1618	68.7	3.73	2.87
3	202	HT	Y	31.3886	69.2	4.2	3.51
3	203	HT	Y	25.2651	55.7	3.66	3.51
3	204	HT	Y	23.8136	52.5	4.02	3.6
3	205	HT	Y	31.8422	70.2	3.9	2.87
3	206	HT	Y	32.6586	72	3.88	3.25
3	207	HT	Y	29.3474	64.7	4.11	2.85
3	208	HT	Y	25.4465	56.1	3.94	3.56
3	209	HT	Y	27.9866	61.7	4.4	3.49
3	210	HT	Y	28.6217	63.1	4.78	3.03
3	211	HT	Y	30.7998	67.9	4.32	3.16
3	212	HT	Y	29.4381	64.9	4.03	3.92
3	213	HT	Y	28.8031	63.5	4.5	3.08
3	214	HT	Y	30.7535	67.8	4.16	3.24
3	215	HT	Y	30.436	67.1	4.28	3.66
3	216	HT	Y	26.7619	59	4.21	3.27
3	217	HT	Y	30.0731	66.3	4.01	3.05
3	218	HT	Y	28.1681	62.1	3.88	3.65
3	219	HT	Y	31.1164	68.6	4.38	3.7
3	220	HT	Y	30.6175	67.5	3.77	3.52
3	221	HT	Y	30.9803	68.3	.	.
3	222	HT	Y	27.9866	61.7	3.96	3.31
3	223	HT	Y	29.7556	65.6	3.78	3.93
3	224	HT	Y	26.9887	59.5	4.26	2.99
3	225	HT	Y	31.5246	69.5	4.04	3.02
3	226	HT	Y	35.607	78.5	4.44	2.84
3	227	HT	Y	26.6712	58.8	4.24	3.06
3	228	HT	Y	26.898	59.3	3.25	3.62
3	229	HT	Y	28.4856	62.8	3.91	3.99
3	230	HT	Y	25.0383	55.2	.	.
3	231	HT	Y	27.6238	60.9	4.5	3.27
3	232	HT	Y	25.9908	57.3	4.3	3.16
3	233	HT	Y	30.8443	68	4.01	2.87
3	234	HT	Y	28.5763	63	.	.
3	235	HT	Y	29.3928	64.8	.	.
3	236	HT	Y	24.7208	54.5	4.01	3.05
3	237	HT	Y	26.3991	58.2	.	.
3	238	HT	Y	28.8485	63.6	4.04	3.51
3	239	HT	Y	30.6628	67.6	3.37	3.51
3	240	HT	Y	28.3949	62.6	4.34	3.31
3	241	HT	Y	31.8875	70.3	3.84	3.05
3	242	HT	Y	22.9518	50.6	4.14	3.11
3	243	HT	Y	32.704	72.1	3.54	3.46
3	244	HT	Y	26.898	59.3	4.21	3.07
3	245	HT	Y	32.6133	71.9	4.34	3.43
3	246	HT	Y	25.9908	57.3	4.28	3.74
3	247	HT	Y	28.032	61.8	4.27	3.27
3	248	HT	Y	45.7674	100.9	4.02	3.26
3	249	HT	Y	29.2113	64.4	3.83	3.29
3	250	HT	Y	24.6754	54.4	4.54	3.68
3	251	HT	Y	31.2525	68.9	4.67	3.14
3	252	HT	Y	27.3062	60.2	4.22	3.26
3	253	HT	Y	31.4793	69.4	3.74	3.59
3	254	HT	Y	26.263	57.9	4.42	3.53
3	255	HT	Y	24.5393	54.1	4.25	2.96
3	256	HT	Y	21.9539	48.4	3.96	3.59
3	257	HT	Y	32.4318	71.5	4.16	3.23
3	258	HT	Y	23.2239	51.2	4.24	3.58
3	259	HT	Y	41.2769	91	.	.
3	260	HT	Y	26.7166	58.9	3.23	3.57
3	261	HT	Y	25.5826	56.4	3.91	3.36
3	262	HT	Y	26.5351	58.5	4.27	3.15
3	263	HT	Y	21.1827	46.7	3.95	3.04
3	264	HT	Y	27.5784	60.8	4.01	3.22
3	265	HT	Y	25.5826	56.4	4.04	3.67
3	266	HT	Y	27.3516	60.3	3.56	3.66
3	267	HT	Y	27.7598	61.2	3.3	3.63
3	268	HT	Y	25.5826	56.4	.	.
3	269	HT	Y	26.263	57.9	4.48	3.28
3	270	HT	Y	26.898	59.3	4.29	2.91
3	271	HT	Y	30.935	68.2	3.82	3.21
3	272	HT	Y	28.3949	62.6	4.26	3.06
3	273	HT	Y	25.7187	56.7	4.06	3.39
3	274	HT	Y	30.6175	67.5	4.51	3.12
3	275	HT	Y	26.8073	59.1	4.51	2.91
3	276	HT	Y	25.9455	57.2	.	.
3	277	HT	Y	24.2672	53.5	3.89	3.76
3	278	HT	Y	35.743	78.8	4.7	2.92
3	279	HT	Y	31.6154	69.7	4.11	3.06
3	280	HT	Y	26.9434	59.4	.	.
5	0	HT	Y	2.24528	4.95	2.51	3.61
5	1	HT	Y	16.8736	37.2	3.95	3.42
5	2	HT	Y	18.8241	41.5	4.19	3.33
5	3	HT	Y	21.4549	47.3	4.04	2.99
5	4	HT	Y	19.2777	42.5	.	.
5	5	HT	Y	19.822	43.7	3.99	3.15
5	6	HT	Y	21.4549	47.3	.	.
5	7	HT	Y	22.3621	49.3	3.64	3.42
5	8	HT	Y	20.9106	46.1	4.2	2.82
5	9	HT	Y	24.8568	54.8	3.66	3.05
5	10	HT	Y	23.4961	51.8	4.36	3.1
5	11	HT	Y	23.4961	51.8	4.18	2.75
5	12	HT	Y	26.2176	57.8	3.85	2.57
5	13	HT	Y	30.2999	66.8	3.82	2.73
5	14	HT	Y	27.9866	61.7	3.69	2.72
5	15	HT	Y	28.8031	63.5	4.11	3.53
5	16	HT	Y	28.2588	62.3	4.38	3.65
5	17	HT	Y	26.8526	59.2	2.8	2.86
5	18	HT	Y	28.3495	62.5	4.54	3.22
5	19	HT	Y	25.3558	55.9	4.47	2.89
5	20	HT	Y	30.1185	66.4	4.58	2.18
5	21	HT	Y	29.0752	64.1	4.04	2.29
5	22	HT	Y	31.6154	69.7	4.05	2.61
5	23	HT	Y	28.8031	63.5	3.61	2.51
5	24	HT	Y	31.7061	69.9	3.49	2.62
5	25	HT	Y	31.0711	68.5	2.53	2.67
5	26	HT	Y	34.2916	75.6	4.08	2.55
5	27	HT	Y	32.8854	72.5	3.55	2.46
5	28	HT	Y	30.7082	67.7	3.46	2.63
5	29	HT	Y	31.6154	69.7	3.69	2.57
5	30	HT	Y	32.9308	72.6	3.14	2.6
5	31	HT	Y	32.9761	72.7	3.69	2.66
5	32	HT	Y	33.3844	73.6	3.42	3.15
5	33	HT	Y	31.0711	68.5	3.65	2.64
5	34	HT	Y	33.6565	74.2	.	.
5	35	HT	Y	25.9455	57.2	3.96	2.7
5	36	HT	Y	24.0857	53.1	4.15	2.56
5	37	HT	Y	25.3104	55.8	4.29	2.49
5	38	HT	Y	29.4835	65	4.35	2.31
5	39	HT	Y	27.9413	61.6	3.72	2.49
5	40	HT	Y	33.6112	74.1	3.57	3.34
5	41	HT	Y	32.704	72.1	3.93	2.63
5	42	HT	Y	29.3928	64.8	3.72	2.66
5	43	HT	Y	29.6649	65.4	4.66	2.39
5	44	HT	Y	23.36	51.5	.	.
5	45	HT	Y	8.93576	19.7	4.61	3.41
5	46	HT	Y	2.85763	6.3	5.87	3.26
5	47	HT	Y	5.03487	11.1	5.95	3.08
5	48	HT	Y	10.6141	23.4	4.45	2.89
5	49	HT	Y	11.8388	26.1	3.74	3.05
5	50	HT	Y	2.72155	6	4.5	3.32
5	51	HT	Y	7.25747	16	4.32	3.15
5	52	HT	Y	4.30912	9.5	4.53	3.09
5	53	HT	Y	6.71316	14.8	4.42	3.02
5	54	HT	Y	21.5003	47.4	2.76	2.63
5	55	HT	Y	14.2428	31.4	4.52	2.76
5	56	HT	Y	13.2902	29.3	3.93	3.6
5	57	HT	Y	14.0614	31	4	2.99
5	58	HT	Y	18.2344	40.2	3.73	3.15
5	59	HT	Y	18.189	40.1	3.78	2.98
5	60	HT	Y	19.5952	43.2	4.03	2.83
5	61	HT	Y	15.785	34.8	3.73	2.89
5	62	HT	Y	20.7745	45.8	3.64	3.32
5	63	HT	Y	24.4032	53.8	2.48	2.92
5	64	HT	Y	44.4974	98.1	2.7	2.86
5	65	HT	Y	21.2735	46.9	5.04	2.77
5	66	HT	Y	23.4961	51.8	3.15	2.75
5	67	HT	Y	22.2714	49.1	.	.
5	68	HT	Y	38.4646	84.8	3.29	2.47
5	69	HT	Y	21.6363	47.7	4.48	3.45
5	70	HT	Y	21.5456	47.5	3.49	2.85
5	71	HT	Y	21.7271	47.9	3.78	3
5	72	HT	Y	21.1827	46.7	3.17	3.01
5	73	HT	Y	21.3188	47	3.66	2.76
5	74	HT	Y	25.2651	55.7	4.18	2.82
5	75	HT	Y	21.8178	48.1	4.37	3.21
5	76	HT	Y	18.4612	40.7	5.61	2.37
5	77	HT	Y	8.75433	19.3	5.16	2.99
5	78	HT	Y	9.20792	20.3	4.38	3
5	79	HT	Y	20.1848	44.5	4.29	3.1
5	80	HT	Y	17.9622	39.6	.	.
5	81	HT	Y	41.2769	91	3.89	3.09
5	82	HT	Y	19.8673	43.8	3.59	3.19
5	83	HT	Y	41.1408	90.7	3.59	2.91
5	84	HT	Y	19.822	43.7	3.98	2.6
5	85	HT	Y	16.0118	35.3	4.9	2.95
5	86	HT	Y	23.9043	52.7	4.48	2.56
5	87	HT	Y	23.0425	50.8	4.4	2.67
5	88	HT	Y	22.9518	50.6	3.47	2.96
5	89	HT	Y	22.9064	50.5	3.79	2.75
5	90	HT	Y	13.7438	30.3	3.76	2.67
5	91	HT	Y	17.7808	39.2	2.92	3.05
5	92	HT	Y	14.6057	32.2	4.29	2.81
5	93	HT	Y	19.3684	42.7	.	.
5	94	HT	Y	20.1395	44.4	3.12	2.82
5	95	HT	Y	21.9085	48.3	3.46	3.75
5	96	HT	Y	18.1437	40	.	.
5	97	HT	Y	21.9539	48.4	.	.
5	98	HT	Y	20.0941	44.3	6.05	2.02
5	99	HT	Y	24.3579	53.7	4.02	2.59
5	100	HT	Y	22.3621	49.3	4.9	2.81
5	101	HT	Y	22.5435	49.7	2.26	2.69
5	102	HT	Y	18.5519	40.9	3.8	3.17
5	103	HT	Y	16.9643	37.4	3.97	2.71
5	104	HT	Y	19.6405	43.3	3.96	3.6
5	105	HT	Y	20.0488	44.2	4.05	3.54
5	106	HT	Y	19.6859	43.4	4.01	3.27
5	107	HT	Y	23.4507	51.7	4.31	2.58
5	108	HT	Y	20.1395	44.4	4.11	2.86
5	109	HT	Y	23.2239	51.2	4.03	2.75
5	110	HT	Y	19.8673	43.8	3.74	3.07
5	111	HT	Y	20.5477	45.3	3.97	3.4
5	112	HT	Y	20.956	46.2	4.24	2.66
5	113	HT	Y	21.1374	46.6	4.84	2.8
5	114	HT	Y	18.7333	41.3	4.27	2.72
5	115	HT	Y	19.4137	42.8	4.3	2.72
5	116	HT	Y	17.9622	39.6	3.87	2.74
5	117	HT	Y	18.7333	41.3	4.3	2.89
5	118	HT	Y	19.0509	42	4.74	3.04
5	119	HT	Y	18.3705	40.5	4.19	3.38
5	120	HT	Y	19.3684	42.7	4.16	3.43
5	121	HT	Y	18.0983	39.9	4.22	3.39
5	122	HT	Y	16.284	35.9	4.33	2.99
5	123	HT	Y	19.1416	42.2	4.06	2.87
5	124	HT	Y	18.189	40.1	3.97	3.54
5	125	HT	Y	18.6426	41.1	4.44	2.56
5	126	HT	Y	18.688	41.2	4.43	3.02
5	127	HT	Y	15.7396	34.7	4.54	2.89
5	128	HT	Y	18.2344	40.2	4.41	3.22
5	129	HT	Y	18.5973	41	4.53	3.21
5	130	HT	Y	17.5994	38.8	4.48	3.13
5	131	HT	Y	18.7787	41.4	3.59	2.86
5	132	HT	Y	.	.	.	.
5	133	HT	Y	.	.	.	.
5	134	HT	Y	.	.	.	.
5	135	HT	Y	.	.	.	.
5	136	HT	Y	.	.	.	.
5	137	HT	Y	.	.	.	.
5	138	HT	Y	.	.	.	.
5	139	HT	Y	.	.	.	.
5	140	HT	Y	.	.	.	.
5	141	HT	Y	.	.	.	.
5	142	HT	Y	.	.	.	.
5	143	HT	Y	.	.	.	.
5	144	HT	Y	.	.	.	.
5	145	HT	Y	.	.	.	.
5	146	HT	Y	.	.	.	.
5	147	HT	Y	.	.	.	.
5	148	HT	Y	.	.	.	.
5	149	HT	Y	.	.	.	.
5	150	HT	Y	.	.	.	.
5	151	HT	Y	.	.	.	.
5	152	HT	Y	.	.	.	.
5	153	HT	Y	.	.	.	.
5	154	HT	Y	.	.	.	.
5	155	HT	Y	.	.	.	.
5	156	HT	Y	.	.	.	.
5	157	HT	Y	.	.	.	.
5	158	HT	Y	.	.	.	.
5	159	HT	Y	.	.	.	.
5	160	HT	Y	.	.	.	.
5	161	HT	Y	.	.	.	.
5	162	HT	Y	.	.	.	.
5	163	HT	Y	.	.	.	.
5	164	HT	Y	.	.	.	.
5	165	HT	Y	.	.	.	.
5	166	HT	Y	.	.	.	.
5	167	HT	Y	.	.	.	.
5	168	HT	Y	.	.	.	.
5	169	HT	Y	.	.	.	.
5	170	HT	Y	.	.	.	.
5	171	HT	Y	.	.	.	.
5	172	HT	Y	.	.	.	.
5	173	HT	Y	.	.	.	.
5	174	HT	Y	.	.	.	.
5	175	HT	Y	.	.	.	.
5	176	HT	Y	.	.	.	.
5	177	HT	Y	.	.	.	.
5	178	HT	Y	.	.	.	.
5	179	HT	Y	.	.	.	.
5	180	HT	Y	.	.	.	.
5	181	HT	Y	.	.	.	.
5	182	HT	Y	.	.	.	.
5	183	HT	Y	.	.	.	.
5	184	HT	Y	.	.	.	.
5	185	HT	Y	.	.	.	.
5	186	HT	Y	.	.	.	.
5	187	HT	Y	.	.	.	.
5	188	HT	Y	.	.	.	.
5	189	HT	Y	.	.	.	.
5	190	HT	Y	.	.	.	.
5	191	HT	Y	.	.	.	.
5	192	HT	Y	.	.	.	.
5	193	HT	Y	.	.	.	.
5	194	HT	Y	.	.	.	.
5	195	HT	Y	.	.	.	.
5	196	HT	Y	.	.	.	.
5	197	HT	Y	.	.	.	.
5	198	HT	Y	.	.	.	.
5	199	HT	Y	.	.	.	.
5	200	HT	Y	.	.	.	.
5	201	HT	Y	.	.	.	.
5	202	HT	Y	.	.	.	.
5	203	HT	Y	.	.	.	.
5	204	HT	Y	.	.	.	.
5	205	HT	Y	.	.	.	.
5	206	HT	Y	.	.	.	.
5	207	HT	Y	.	.	.	.
5	208	HT	Y	.	.	.	.
5	209	HT	Y	.	.	.	.
5	210	HT	Y	.	.	.	.
5	211	HT	Y	.	.	.	.
5	212	HT	Y	.	.	.	.
5	213	HT	Y	.	.	.	.
5	214	HT	Y	.	.	.	.
5	215	HT	Y	.	.	.	.
5	216	HT	Y	.	.	.	.
5	217	HT	Y	.	.	.	.
5	218	HT	Y	.	.	.	.
5	219	HT	Y	.	.	.	.
5	220	HT	Y	.	.	.	.
5	221	HT	Y	.	.	.	.
5	222	HT	Y	.	.	.	.
5	223	HT	Y	.	.	.	.
5	224	HT	Y	.	.	.	.
5	225	HT	Y	.	.	.	.
5	226	HT	Y	.	.	.	.
5	227	HT	Y	.	.	.	.
5	228	HT	Y	.	.	.	.
5	229	HT	Y	.	.	.	.
5	230	HT	Y	.	.	.	.
5	231	HT	Y	.	.	.	.
5	232	HT	Y	.	.	.	.
5	233	HT	Y	.	.	.	.
5	234	HT	Y	.	.	.	.
5	235	HT	Y	.	.	.	.
5	236	HT	Y	.	.	.	.
5	237	HT	Y	.	.	.	.
5	238	HT	Y	.	.	.	.
5	239	HT	Y	.	.	.	.
5	240	HT	Y	.	.	.	.
5	241	HT	Y	.	.	.	.
5	242	HT	Y	.	.	.	.
5	243	HT	Y	.	.	.	.
5	244	HT	Y	.	.	.	.
5	245	HT	Y	.	.	.	.
5	246	HT	Y	.	.	.	.
5	247	HT	Y	.	.	.	.
5	248	HT	Y	.	.	.	.
5	249	HT	Y	.	.	.	.
5	250	HT	Y	.	.	.	.
5	251	HT	Y	.	.	.	.
5	252	HT	Y	.	.	.	.
5	253	HT	Y	.	.	.	.
5	254	HT	Y	.	.	.	.
5	255	HT	Y	.	.	.	.
5	256	HT	Y	.	.	.	.
5	257	HT	Y	.	.	.	.
5	258	HT	Y	.	.	.	.
5	259	HT	Y	.	.	.	.
5	260	HT	Y	.	.	.	.
5	261	HT	Y	.	.	.	.
5	262	HT	Y	.	.	.	.
5	263	HT	Y	.	.	.	.
5	264	HT	Y	.	.	.	.
5	265	HT	Y	.	.	.	.
5	266	HT	Y	.	.	.	.
5	267	HT	Y	.	.	.	.
5	268	HT	Y	.	.	.	.
5	269	HT	Y	.	.	.	.
5	270	HT	Y	.	.	.	.
5	271	HT	Y	.	.	.	.
5	272	HT	Y	.	.	.	.
5	273	HT	Y	.	.	.	.
5	274	HT	Y	.	.	.	.
5	275	HT	Y	.	.	.	.
5	276	HT	Y	.	.	.	.
5	277	HT	Y	.	.	.	.
5	278	HT	Y	.	.	.	.
5	279	HT	Y	.	.	.	.
5	280	HT	Y	.	.	.	.
12	0	HT	Y	5.76062	12.7	3.97	3.41
12	1	HT	Y	15.15	33.4	3.82	2.87
12	2	HT	Y	20.6838	45.6	3.4	3.8
12	3	HT	Y	25.4465	56.1	3.05	2.7
12	4	HT	Y	29.7556	65.6	3.43	3.42
12	5	HT	Y	26.7166	58.9	3.22	2.87
12	6	HT	Y	33.4297	73.7	.	.
12	7	HT	Y	32.3411	71.3	3.35	2.33
12	8	HT	Y	30.5267	67.3	3.15	2.37
12	9	HT	Y	34.0648	75.1	2.19	2.78
12	10	HT	Y	32.9308	72.6	3.26	2.48
12	11	HT	Y	32.8401	72.4	3.43	2.93
12	12	HT	Y	34.1101	75.2	.	.
12	13	HT	Y	28.1681	62.1	3.28	2
12	14	HT	Y	31.5246	69.5	3.65	2.36
12	15	HT	Y	29.9371	66	4.23	2.34
12	16	HT	Y	27.2155	60	3.63	2.55
12	17	HT	Y	16.284	35.9	3.94	2.44
12	18	HT	Y	30.3453	66.9	4.4	2.57
12	19	HT	Y	29.302	64.6	3.67	2.37
12	20	HT	Y	30.436	67.1	2.32	2.46
12	21	HT	Y	29.302	64.6	3.56	2.38
12	22	HT	Y	31.7968	70.1	2.29	2.67
12	23	HT	Y	32.5225	71.7	3.81	2.38
12	24	HT	Y	31.4793	69.4	3.82	2.33
12	25	HT	Y	27.1248	59.8	3.21	2.74
12	26	HT	Y	33.7472	74.4	3.65	2.31
12	27	HT	Y	33.4297	73.7	3.58	2.47
12	28	HT	Y	38.8728	85.7	3.43	2.37
12	29	HT	Y	35.5616	78.4	2.97	2.44
12	30	HT	Y	37.0585	81.7	3.09	2.3
12	31	HT	Y	34.6998	76.5	3.48	2.47
[truncated: 4,183 more rows]

## Sheet: (b) VITALS
ID	DIM	TRT	BIOPSY	WK	RespRate	RectalTemp	BodyWt_kg	WKBodyWt_kg
2	0	CL	Y	0	.	.	799.23	799.23
2	1	CL	Y	.	.	.	783.354	.
2	2	CL	Y	.	.	.	831.435	.
2	3	CL	Y	.	.	.	864.547	.
2	4	CL	Y	.	.	.	790.612	.
2	5	CL	Y	.	.	.	793.787	.
2	6	CL	Y	.	.	.	795.601	.
2	7	CL	Y	1	57	38.7	743.438	800.396
2	8	CL	Y	.	.	.	.	.
2	9	CL	Y	.	.	.	789.251	.
2	10	CL	Y	.	.	.	.	.
2	11	CL	Y	.	.	.	.	.
2	12	CL	Y	.	.	.	736.634	.
2	13	CL	Y	.	.	.	734.366	.
2	14	CL	Y	2	84	39.2	732.098	748.087
2	15	CL	Y	.	.	.	699.439	.
2	16	CL	Y	.	.	.	730.284	.
2	17	CL	Y	.	.	.	707.151	.
2	18	CL	Y	.	.	.	714.862	.
2	19	CL	Y	.	.	.	733.005	.
2	20	CL	Y	.	.	.	718.037	.
2	21	CL	Y	3	90	39.4	719.851	717.518
2	22	CL	Y	.	.	.	717.583	.
2	23	CL	Y	.	.	.	705.336	.
2	24	CL	Y	.	.	.	732.552	.
2	25	CL	Y	.	.	.	714.408	.
2	26	CL	Y	.	.	.	735.727	.
2	27	CL	Y	.	.	.	708.511	.
2	28	CL	Y	4	79	38.2	693.543	715.38
2	29	CL	Y	.	.	.	708.965	.
2	30	CL	Y	.	.	.	691.275	.
2	31	CL	Y	.	.	.	710.326	.
2	32	CL	Y	.	.	.	703.068	.
2	33	CL	Y	.	.	.	713.954	.
2	34	CL	Y	.	.	.	700.8	.
2	35	CL	Y	5	33	38.1	698.532	703.846
2	36	CL	Y	.	.	.	716.676	.
2	37	CL	Y	.	.	.	721.212	.
2	38	CL	Y	.	.	.	707.151	.
2	39	CL	Y	.	.	.	694.904	.
2	40	CL	Y	.	.	.	702.615	.
2	41	CL	Y	.	.	.	709.418	.
2	42	CL	Y	6	63	39	693.543	706.503
2	43	CL	Y	.	.	.	689.914	.
2	44	CL	Y	.	.	.	696.718	.
2	45	CL	Y	.	.	.	713.501	.
2	46	CL	Y	.	.	.	715.315	.
2	47	CL	Y	.	.	.	716.222	.
2	48	CL	Y	.	.	.	703.068	.
2	49	CL	Y	7	78	39	692.636	703.911
2	50	CL	Y	.	.	.	706.243	.
2	51	CL	Y	.	.	.	698.986	.
2	52	CL	Y	.	.	.	722.573	.
2	53	CL	Y	.	.	.	728.016	.
2	54	CL	Y	.	.	.	682.657	.
2	55	CL	Y	.	.	.	734.82	.
2	56	CL	Y	8	79	38.2	693.996	709.613
2	57	CL	Y	.	.	.	740.263	.
2	58	CL	Y	.	.	.	714.862	.
2	59	CL	Y	.	.	.	724.841	.
2	60	CL	Y	.	.	.	704.883	.
2	61	CL	Y	.	.	.	702.161	.
2	62	CL	Y	.	.	.	727.109	.
2	63	CL	Y	9	49	38.4	698.079	716.028
2	64	CL	Y	.	.	.	686.285	.
2	65	CL	Y	.	.	.	703.975	.
2	66	CL	Y	.	.	.	709.418	.
2	67	CL	Y	.	.	.	702.161	.
2	68	CL	Y	.	.	.	696.718	.
2	69	CL	Y	.	.	.	705.79	.
2	70	CL	Y	10	50	38.6	704.429	701.254
2	71	CL	Y	.	.	.	691.728	.
2	72	CL	Y	.	.	.	728.469	.
2	73	CL	Y	.	.	.	691.728	.
2	74	CL	Y	.	.	.	699.893	.
2	75	CL	Y	.	.	.	683.11	.
2	76	CL	Y	.	.	.	705.79	.
2	77	CL	Y	11	49	38	701.707	700.347
2	78	CL	Y	.	.	.	721.665	.
2	79	CL	Y	.	.	.	715.315	.
2	80	CL	Y	.	.	.	701.254	.
2	81	CL	Y	.	.	.	704.883	.
2	82	CL	Y	.	.	.	704.429	.
2	83	CL	Y	.	.	.	703.975	.
2	84	CL	Y	12	61	38.8	700.8	707.474
4	0	CL	Y	0	.	.	.	699.439
4	1	CL	Y	.	85	38.5	699.439	.
4	2	CL	Y	.	.	.	.	.
4	3	CL	Y	.	.	.	.	.
4	4	CL	Y	.	.	.	672.677	.
4	5	CL	Y	.	.	.	666.781	.
4	6	CL	Y	.	.	.	.	.
4	7	CL	Y	1	74	39.8	662.698	675.399
4	8	CL	Y	.	.	.	.	.
4	9	CL	Y	.	.	.	667.234	.
4	10	CL	Y	.	.	.	639.112	.
4	11	CL	Y	.	.	.	.	.
4	12	CL	Y	.	.	.	658.163	.
4	13	CL	Y	.	.	.	674.492	.
4	14	CL	Y	2	68	39	729.83	673.766
4	15	CL	Y	.	.	.	672.224	.
4	16	CL	Y	.	.	.	623.69	.
4	17	CL	Y	.	.	.	647.276	.
4	18	CL	Y	.	.	.	674.945	.
4	19	CL	Y	.	.	.	652.719	.
4	20	CL	Y	.	.	.	644.555	.
4	21	CL	Y	3	60	38.4	643.194	651.229
4	22	CL	Y	.	.	.	.	.
4	23	CL	Y	.	.	.	605.092	.
4	24	CL	Y	.	.	.	632.761	.
4	25	CL	Y	.	.	.	.	.
4	26	CL	Y	.	.	.	.	.
4	27	CL	Y	.	.	.	.	.
4	28	CL	Y	4	65	39.2	615.525	617.793
4	29	CL	Y	.	.	.	652.719	.
4	30	CL	Y	.	.	.	630.493	.
4	31	CL	Y	.	.	.	610.535	.
4	32	CL	Y	.	.	.	625.957	.
4	33	CL	Y	.	.	.	616.432	.
4	34	CL	Y	.	.	.	.	.
4	35	CL	Y	5	73	38.8	.	627.228
4	36	CL	Y	.	.	.	.	.
4	37	CL	Y	.	.	.	631.854	.
4	38	CL	Y	.	.	.	620.061	.
4	39	CL	Y	.	.	.	653.627	.
4	40	CL	Y	.	.	.	626.865	.
4	41	CL	Y	.	.	.	.	.
4	42	CL	Y	6	55	38.2	.	633.102
4	43	CL	Y	.	.	.	639.112	.
4	44	CL	Y	.	.	.	.	.
4	45	CL	Y	.	.	.	646.823	.
4	46	CL	Y	.	.	.	627.318	.
4	47	CL	Y	.	.	.	657.255	.
4	48	CL	Y	.	.	.	634.122	.
4	49	CL	Y	7	64	38.8	639.565	640.699
4	50	CL	Y	.	.	.	651.812	.
4	51	CL	Y	.	.	.	652.719	.
4	52	CL	Y	.	.	.	639.112	.
4	53	CL	Y	.	.	.	632.308	.
4	54	CL	Y	.	.	.	624.143	.
4	55	CL	Y	.	.	.	636.39	.
4	56	CL	Y	8	57	38.3	654.534	641.574
4	57	CL	Y	.	.	.	651.812	.
4	58	CL	Y	.	.	.	677.667	.
4	59	CL	Y	.	.	.	640.472	.
4	60	CL	Y	.	.	.	654.08	.
4	61	CL	Y	.	.	.	639.112	.
4	62	CL	Y	.	.	.	649.544	.
4	63	CL	Y	9	41	38.3	674.038	655.247
4	64	CL	Y	.	.	.	642.74	.
4	65	CL	Y	.	.	.	640.019	.
4	66	CL	Y	.	.	.	648.183	.
4	67	CL	Y	.	.	.	653.173	.
4	68	CL	Y	.	.	.	674.945	.
4	69	CL	Y	.	.	.	652.266	.
4	70	CL	Y	10	45	38.6	656.802	652.59
4	71	CL	Y	.	.	.	671.317	.
4	72	CL	Y	.	.	.	650.905	.
4	73	CL	Y	.	.	.	648.183	.
4	74	CL	Y	.	.	.	671.77	.
4	75	CL	Y	.	.	.	654.987	.
4	76	CL	Y	.	.	.	636.844	.
4	77	CL	Y	11	64	39.3	646.369	654.339
4	78	CL	Y	.	.	.	660.884	.
4	79	CL	Y	.	.	.	650.451	.
4	80	CL	Y	.	.	.	649.998	.
4	81	CL	Y	.	.	.	663.152	.
4	82	CL	Y	.	.	.	657.709	.
4	83	CL	Y	.	.	.	664.966	.
4	84	CL	Y	12	59	38.8	660.884	658.292
6	0	CL	Y	0	.	.	747.067	747.067
6	1	CL	Y	.	50	38.6	735.727	.
6	2	CL	Y	.	.	.	770.653	.
6	3	CL	Y	.	.	.	728.016	.
6	4	CL	Y	.	.	.	726.655	.
6	5	CL	Y	.	.	.	713.954	.
6	6	CL	Y	.	.	.	734.366	.
6	7	CL	Y	1	61	39.6	723.026	733.2
6	8	CL	Y	.	.	.	703.975	.
6	9	CL	Y	.	.	.	725.748	.
6	10	CL	Y	.	.	.	737.088	.
6	11	CL	Y	.	.	.	713.047	.
6	12	CL	Y	.	.	.	724.387	.
6	13	CL	Y	.	.	.	705.336	.
6	14	CL	Y	2	81	40	703.068	716.093
6	15	CL	Y	.	.	.	722.119	.
6	16	CL	Y	.	.	.	719.851	.
6	17	CL	Y	.	.	.	687.192	.
6	18	CL	Y	.	.	.	692.182	.
6	19	CL	Y	.	.	.	674.945	.
6	20	CL	Y	.	.	.	689.914	.
6	21	CL	Y	3	76	39.3	686.739	696.135
6	22	CL	Y	.	.	.	697.171	.
6	23	CL	Y	.	.	.	689.914	.
6	24	CL	Y	.	.	.	684.924	.
6	25	CL	Y	.	.	.	697.625	.
6	26	CL	Y	.	.	.	690.368	.
6	27	CL	Y	.	.	.	704.883	.
6	28	CL	Y	4	78	38.6	706.243	695.875
6	29	CL	Y	.	.	.	705.336	.
6	30	CL	Y	.	.	.	689.914	.
6	31	CL	Y	.	.	.	693.089	.
6	32	CL	Y	.	.	.	713.047	.
6	33	CL	Y	.	.	.	707.151	.
6	34	CL	Y	.	.	.	707.151	.
6	35	CL	Y	5	50	39.3	698.532	702.031
6	36	CL	Y	.	.	.	703.068	.
6	37	CL	Y	.	.	.	693.089	.
6	38	CL	Y	.	.	.	686.285	.
6	39	CL	Y	.	.	.	722.119	.
6	40	CL	Y	.	.	.	715.315	.
6	41	CL	Y	.	.	.	698.079	.
6	42	CL	Y	6	49	38.2	728.469	706.632
6	43	CL	Y	.	.	.	706.243	.
6	44	CL	Y	.	.	.	718.944	.
6	45	CL	Y	.	.	.	692.636	.
6	46	CL	Y	.	.	.	697.625	.
6	47	CL	Y	.	.	.	693.089	.
6	48	CL	Y	.	.	.	678.574	.
6	49	CL	Y	7	56	38.5	699.439	698.079
6	50	CL	Y	.	.	.	704.429	.
6	51	CL	Y	.	.	.	718.037	.
6	52	CL	Y	.	.	.	723.933	.
6	53	CL	Y	.	.	.	689.914	.
6	54	CL	Y	.	.	.	706.243	.
6	55	CL	Y	.	.	.	697.625	.
6	56	CL	Y	8	63	38.8	700.347	705.79
6	57	CL	Y	.	.	.	703.522	.
6	58	CL	Y	.	.	.	710.779	.
6	59	CL	Y	.	.	.	669.049	.
6	60	CL	Y	.	.	.	723.48	.
6	61	CL	Y	.	.	.	708.965	.
6	62	CL	Y	.	.	.	726.201	.
6	63	CL	Y	9	40	38	723.933	709.418
6	64	CL	Y	.	.	.	710.326	.
6	65	CL	Y	.	.	.	701.254	.
6	66	CL	Y	.	.	.	703.975	.
6	67	CL	Y	.	.	.	718.944	.
6	68	CL	Y	.	.	.	711.686	.
6	69	CL	Y	.	.	.	700.347	.
6	70	CL	Y	10	42	37.7	703.522	707.151
6	71	CL	Y	.	.	.	727.562	.
6	72	CL	Y	.	.	.	724.387	.
6	73	CL	Y	.	.	.	728.923	.
6	74	CL	Y	.	.	.	730.284	.
6	75	CL	Y	.	.	.	722.573	.
6	76	CL	Y	.	.	.	728.923	.
6	77	CL	Y	11	35	38.1	739.809	728.923
6	78	CL	Y	.	.	.	716.222	.
6	79	CL	Y	.	.	.	735.727	.
6	80	CL	Y	.	.	.	708.511	.
6	81	CL	Y	.	.	.	707.151	.
6	82	CL	Y	.	.	.	724.387	.
6	83	CL	Y	.	.	.	727.562	.
6	84	CL	Y	12	44	39.2	689.007	715.51
9	0	CL	Y	0	.	.	.	680.842
9	1	CL	Y	.	74	38.3	.	.
9	2	CL	Y	.	.	.	.	.
9	3	CL	Y	.	.	.	680.842	.
9	4	CL	Y	.	.	.	.	.
9	5	CL	Y	.	.	.	696.718	.
9	6	CL	Y	.	.	.	713.501	.
9	7	CL	Y	1	54	38.9	735.273	706.584
9	8	CL	Y	.	.	.	722.119	.
9	9	CL	Y	.	.	.	.	.
9	10	CL	Y	.	.	.	689.007	.
9	11	CL	Y	.	.	.	705.336	.
9	12	CL	Y	.	.	.	716.222	.
9	13	CL	Y	.	.	.	704.429	.
9	14	CL	Y	2	37	37.6	698.532	705.941
9	15	CL	Y	.	.	.	694.45	.
9	16	CL	Y	.	.	.	710.326	.
9	17	CL	Y	.	.	.	695.357	.
9	18	CL	Y	.	.	.	723.026	.
9	19	CL	Y	.	.	.	.	.
9	20	CL	Y	.	.	.	.	.
9	21	CL	Y	3	88	39	733.912	711.414
9	22	CL	Y	.	.	.	733.005	.
9	23	CL	Y	.	.	.	731.644	.
9	24	CL	Y	.	.	.	729.83	.
9	25	CL	Y	.	.	.	738.902	.
9	26	CL	Y	.	.	.	718.944	.
9	27	CL	Y	.	.	.	.	.
9	28	CL	Y	4	76	39	.	730.465
9	29	CL	Y	.	.	.	.	.
9	30	CL	Y	.	.	.	747.52	.
9	31	CL	Y	.	.	.	757.499	.
9	32	CL	Y	.	.	.	754.778	.
9	33	CL	Y	.	.	.	730.737	.
9	34	CL	Y	.	.	.	.	.
9	35	CL	Y	5	74	39.2	801.044	758.316
9	36	CL	Y	.	.	.	.	.
9	37	CL	Y	.	.	.	.	.
9	38	CL	Y	.	.	.	728.923	.
9	39	CL	Y	.	.	.	733.005	.
9	40	CL	Y	.	.	.	748.427	.
9	41	CL	Y	.	.	.	752.963	.
9	42	CL	Y	6	66	39	749.788	742.621
9	43	CL	Y	.	.	.	784.715	.
9	44	CL	Y	.	.	.	757.953	.
9	45	CL	Y	.	.	.	752.51	.
9	46	CL	Y	.	.	.	757.499	.
9	47	CL	Y	.	.	.	753.417	.
9	48	CL	Y	.	.	.	767.932	.
9	49	CL	Y	7	47	38.8	762.489	762.359
9	50	CL	Y	.	.	.	763.396	.
9	51	CL	Y	.	.	.	799.23	.
9	52	CL	Y	.	.	.	785.168	.
9	53	CL	Y	.	.	.	763.85	.
9	54	CL	Y	.	.	.	759.314	.
9	55	CL	Y	.	.	.	785.168	.
9	56	CL	Y	8	62	38.7	845.95	786.011
9	57	CL	Y	.	.	.	785.622	.
9	58	CL	Y	.	.	.	764.757	.
9	59	CL	Y	.	.	.	742.984	.
9	60	CL	Y	.	.	.	765.664	.
9	61	CL	Y	.	.	.	772.921	.
9	62	CL	Y	.	.	.	753.417	.
9	63	CL	Y	9	58	38	762.489	763.979
9	64	CL	Y	.	.	.	729.83	.
9	65	CL	Y	.	.	.	780.632	.
9	66	CL	Y	.	.	.	774.736	.
9	67	CL	Y	.	.	.	768.839	.
9	68	CL	Y	.	.	.	814.198	.
9	69	CL	Y	.	.	.	789.704	.
9	70	CL	Y	10	62	39	785.622	777.652
9	71	CL	Y	.	.	.	774.736	.
9	72	CL	Y	.	.	.	811.477	.
9	73	CL	Y	.	.	.	805.126	.
9	74	CL	Y	.	.	.	786.983	.
9	75	CL	Y	.	.	.	785.622	.
9	76	CL	Y	.	.	.	803.312	.
9	77	CL	Y	11	70	38.4	775.189	791.778
9	78	CL	Y	.	.	.	772.014	.
9	79	CL	Y	.	.	.	793.787	.
9	80	CL	Y	.	.	.	810.116	.
9	81	CL	Y	.	.	.	797.415	.
9	82	CL	Y	.	.	.	784.261	.
9	83	CL	Y	.	.	.	823.724	.
9	84	CL	Y	12	45	38.2	818.281	799.943
10	0	CL	Y	0	.	.	.	644.101
10	1	CL	Y	.	43	38.2	.	.
10	2	CL	Y	.	.	.	.	.
10	3	CL	Y	.	.	.	644.101	.
10	4	CL	Y	.	.	.	671.77	.
10	5	CL	Y	.	.	.	665.42	.
10	6	CL	Y	.	.	.	681.749	.
10	7	CL	Y	1	60	39	672.224	667.053
10	8	CL	Y	.	.	.	681.296	.
10	9	CL	Y	.	.	.	673.585	.
10	10	CL	Y	.	.	.	669.956	.
10	11	CL	Y	.	.	.	669.956	.
10	12	CL	Y	.	.	.	676.76	.
10	13	CL	Y	.	.	.	679.481	.
10	14	CL	Y	2	101	38.8	652.266	671.9
10	15	CL	Y	.	.	.	651.812	.
10	16	CL	Y	.	.	.	650.905	.
10	17	CL	Y	.	.	.	645.916	.
10	18	CL	Y	.	.	.	637.297	.
10	19	CL	Y	.	.	.	647.73	.
10	20	CL	Y	.	.	.	644.555	.
10	21	CL	Y	3	61	38.6	651.359	647.082
10	22	CL	Y	.	.	.	665.874	.
10	23	CL	Y	.	.	.	660.884	.
10	24	CL	Y	.	.	.	620.968	.
10	25	CL	Y	.	.	.	661.791	.
10	26	CL	Y	.	.	.	650.451	.
10	27	CL	Y	.	.	.	640.472	.
10	28	CL	Y	4	69	38.5	652.266	650.387
10	29	CL	Y	.	.	.	635.937	.
10	30	CL	Y	.	.	.	656.348	.
10	31	CL	Y	.	.	.	649.091	.
10	32	CL	Y	.	.	.	665.874	.
10	33	CL	Y	.	.	.	650.905	.
10	34	CL	Y	.	.	.	658.163	.
10	35	CL	Y	5	46	38.8	641.38	651.099
10	36	CL	Y	.	.	.	646.823	.
10	37	CL	Y	.	.	.	660.43	.
10	38	CL	Y	.	.	.	637.751	.
10	39	CL	Y	.	.	.	637.297	.
10	40	CL	Y	.	.	.	692.636	.
10	41	CL	Y	.	.	.	644.101	.
10	42	CL	Y	6	44	38.7	635.029	650.581
10	43	CL	Y	.	.	.	650.905	.
10	44	CL	Y	.	.	.	630.04	.
10	45	CL	Y	.	.	.	.	.
10	46	CL	Y	.	.	.	660.43	.
10	47	CL	Y	.	.	.	647.276	.
10	48	CL	Y	.	.	.	656.348	.
10	49	CL	Y	7	58	38.9	653.173	649.695
10	50	CL	Y	.	.	.	629.586	.
10	51	CL	Y	.	.	.	615.071	.
10	52	CL	Y	.	.	.	636.844	.
10	53	CL	Y	.	.	.	658.163	.
10	54	CL	Y	.	.	.	663.606	.
10	55	CL	Y	.	.	.	631.854	.
10	56	CL	Y	8	57	38.2	673.131	644.036
10	57	CL	Y	.	.	.	650.451	.
10	58	CL	Y	.	.	.	653.627	.
10	59	CL	Y	.	.	.	646.823	.
10	60	CL	Y	.	.	.	636.39	.
10	61	CL	Y	.	.	.	632.761	.
10	62	CL	Y	.	.	.	643.648	.
10	63	CL	Y	9	51	38	643.194	643.842
10	64	CL	Y	.	.	.	624.597	.
10	65	CL	Y	.	.	.	645.916	.
10	66	CL	Y	.	.	.	645.916	.
10	67	CL	Y	.	.	.	658.163	.
10	68	CL	Y	.	.	.	654.987	.
10	69	CL	Y	.	.	.	656.802	.
10	70	CL	Y	10	56	38.3	671.77	651.164
10	71	CL	Y	.	.	.	665.42	.
10	72	CL	Y	.	.	.	.	.
10	73	CL	Y	.	.	.	686.285	.
10	74	CL	Y	.	.	.	673.131	.
10	75	CL	Y	.	.	.	672.677	.
10	76	CL	Y	.	.	.	660.884	.
10	77	CL	Y	11	32	37.8	654.08	668.746
10	78	CL	Y	.	.	.	681.749	.
10	79	CL	Y	.	.	.	.	.
10	80	CL	Y	.	.	.	678.121	.
10	81	CL	Y	.	.	.	698.079	.
10	82	CL	Y	.	.	.	672.677	.
10	83	CL	Y	.			680.389	.
10	84	CL	Y	12	33	38.7	692.182	683.866
13	0	CL	Y	0	.	.	647.73	647.73
13	1	CL	Y	.	80	38.5	654.987	.
13	2	CL	Y	.	.	.	630.04	.
13	3	CL	Y	.	.	.	635.029	.
13	4	CL	Y	.	.	.	627.772	.
13	5	CL	Y	.	.	.	.	.
13	6	CL	Y	.	.	.	620.514	.
13	7	CL	Y	1	59	39	606.453	629.133
13	8	CL	Y	.	.	.	615.978	.
13	9	CL	Y	.	.	.	606.453	.
13	10	CL	Y	.	.	.	613.71	.
13	11	CL	Y	.	.	.	606.453	.
13	12	CL	Y	.	.	.	594.66	.
13	13	CL	Y	.	.	.	609.628	.
13	14	CL	Y	2	73	39.3	601.01	606.842
13	15	CL	Y	.	.	.	588.763	.
13	16	CL	Y	.	.	.	590.124	.
13	17	CL	Y	.	.	.	596.474	.
13	18	CL	Y	.	.	.	608.267	.
13	19	CL	Y	.	.	.	594.66	.
13	20	CL	Y	.	.	.	580.598	.
13	21	CL	Y	3	79	38.8	627.318	598.029
13	22	CL	Y	.	.	.	600.556	.
13	23	CL	Y	.	.	.	601.463	.
13	24	CL	Y	.	.	.	608.267	.
13	25	CL	Y	.	.	.	610.082	.
13	26	CL	Y	.	.	.	612.35	.
13	27	CL	Y	.	.	.	588.309	.
13	28	CL	Y	4	87	38.3	610.082	604.444
13	29	CL	Y	.	.	.	607.36	.
13	30	CL	Y	.	.	.	610.989	.
13	31	CL	Y	.	.	.	625.957	.
13	32	CL	Y	.	.	.	622.329	.
13	33	CL	Y	.	.	.	605.092	.
13	34	CL	Y	.	.	.	605.546	.
13	35	CL	Y	5	49	38.8	600.556	611.119
13	36	CL	Y	.	.	.	597.381	.
13	37	CL	Y	.	.	.	624.143	.
13	38	CL	Y	.	.	.	605.546	.
13	39	CL	Y	.	.	.	620.061	.
13	40	CL	Y	.	.	.	628.679	.
13	41	CL	Y	.	.	.	607.36	.
13	42	CL	Y	6	73	38.3	655.895	619.866
13	43	CL	Y	.	.	.	613.71	.
13	44	CL	Y	.	.	.	628.679	.
13	45	CL	Y	.	.	.	584.681	.
13	46	CL	Y	.	.	.	591.484	.
13	47	CL	Y	.	.	.	599.649	.
13	48	CL	Y	.	.	.	629.133	.
13	49	CL	Y	7	85	49.1	613.257	608.656
13	50	CL	Y	.	.	.	615.978	.
13	51	CL	Y	.	.	.	612.35	.
13	52	CL	Y	.	.	.	614.164	.
13	53	CL	Y	.	.	.	631.401	.
13	54	CL	Y	.	.	.	608.721	.
13	55	CL	Y	.	.	.	642.287	.
13	56	CL	Y	8	55	38.8	623.236	621.162
13	57	CL	Y	.	.	.	609.175	.
13	58	CL	Y	.	.	.	601.01	.
13	59	CL	Y	.	.	.	599.649	.
13	60	CL	Y	.	.	.	603.278	.
13	61	CL	Y	.	.	.	596.02	.
13	62	CL	Y	.	.	.	611.443	.
13	63	CL	Y	9	58	38.7	596.928	602.5
13	64	CL	Y	.	.	.	574.248	.
13	65	CL	Y	.	.	.	586.041	.
13	66	CL	Y	.	.	.	595.113	.
13	67	CL	Y	.	.	.	611.443	.
13	68	CL	Y	.	.	.	612.35	.
13	69	CL	Y	.	.	.	601.463	.
13	70	CL	Y	10	49	37.8	620.061	600.103
13	71	CL	Y	.	.	.	572.434	.
13	72	CL	Y	.	.	.	614.618	.
13	73	CL	Y	.	.	.	608.267	.
13	74	CL	Y	.	.	.	621.875	.
13	75	CL	Y	.	.	.	619.154	.
13	76	CL	Y	.	.	.	604.185	.
13	77	CL	Y	11	51	38.7	610.989	607.36
13	78	CL	Y	.	.	.	617.793	.
13	79	CL	Y	.	.	.	623.69	.
13	80	CL	Y	.	.	.	646.369	.
13	81	CL	Y	.	.	.	618.246	.
13	82	CL	Y	.	.	.	619.607	.
13	83	CL	Y	.	.	.	643.194	.
13	84	CL	Y	12	48	39.4	649.091	631.141
15	0	CL	N	0	.	.	797.415	797.415
15	1	CL	N	.	40	38.7	.	.
15	2	CL	N	.	.	.	804.673	.
15	3	CL	N	.	.	.	782.447	.
15	4	CL	N	.	.	.	785.622	.
15	5	CL	N	.	.	.	769.293	.
15	6	CL	N	.	.	.	.	.
15	7	CL	N	1	38	39.3	.	785.509
15	8	CL	N	.	.	.	.	.
15	9	CL	N	.	.	.	764.757	.
15	10	CL	N	.	.	.	757.953	.
15	11	CL	N	.	.	.	763.85	.
15	12	CL	N	.	.	.	761.128	.
15	13	CL	N	.	.	.	763.396	.
15	14	CL	N	2	92	40	.	762.217
15	15	CL	N	.	.	.	.	.
15	16	CL	N	.	.	.	740.716	.
15	17	CL	N	.	.	.	761.582	.
15	18	CL	N	.	.	.	759.767	.
15	19	CL	N	.	.	.	733.005	.
15	20	CL	N	.	.	.	740.263	.
15	21	CL	N	3	76	40	732.098	744.572
15	22	CL	N	.	.	.	.	.
15	23	CL	N	.	.	.	738.448	.
15	24	CL	N	.	.	.	737.995	.
15	25	CL	N	.	.	.	.	.
15	26	CL	N	.	.	.	.	.
15	27	CL	N	.	.	.	.	.
15	28	CL	N	4	56	39.2	741.17	739.204
15	29	CL	N	.	.	.	719.851	.
15	30	CL	N	.	.	.	718.49	.
15	31	CL	N	.	.	.	720.758	.
15	32	CL	N	.	.	.	.	.
15	33	CL	N	.	.	.	729.377	.
15	34	CL	N	.	.	.	714.862	.
15	35	CL	N	5	53	38.8	777.911	730.208
15	36	CL	N	.	.	.	704.429	.
15	37	CL	N	.	.	.	711.686	.
15	38	CL	N	.	.	.	712.14	.
15	39	CL	N	.	.	.	749.335	.
15	40	CL	N	.	.	.	738.902	.
15	41	CL	N	.	.	.	723.026	.
15	42	CL	N	6	33	38.6	713.954	721.925
15	43	CL	N	.	.	.	.	.
15	44	CL	N	.	.	.	723.026	.
15	45	CL	N	.	.	.	737.541	.
15	46	CL	N	.	.	.	723.48	.
15	47	CL	N	.	.	.	717.583	.
15	48	CL	N	.	.	.	740.716	.
15	49	CL	N	7	47	39.6	743.438	730.964
15	50	CL	N	.	.	.	705.79	.
15	51	CL	N	.	.	.	742.077	.
15	52	CL	N	.	.	.	710.779	.
15	53	CL	N	.	.	.	728.016	.
15	54	CL	N	.	.	.	723.48	.
15	55	CL	N	.	.	.	724.841	.
15	56	CL	N	8	46	37.6	726.655	723.091
15	57	CL	N	.	.	.	723.48	.
15	58	CL	N	.	.	.	716.676	.
15	59	CL	N	.	.	.	701.254	.
15	60	CL	N	.	.	.	718.037	.
15	61	CL	N	.	.	.	742.077	.
15	62	CL	N	.	.	.	737.088	.
15	63	CL	N	9	50	38.7	741.17	725.683
15	64	CL	N	.	.	.	725.748	.
15	65	CL	N	.	.	.	719.851	.
15	66	CL	N	.	.	.	726.201	.
15	67	CL	N	.	.	.	726.655	.
15	68	CL	N	.	.	.	738.448	.
15	69	CL	N	.	.	.	755.685	.
15	70	CL	N	10	38	37.7	760.674	736.18
15	71	CL	N	.	.	.	740.716	.
15	72	CL	N	.	.	.	733.005	.
15	73	CL	N	.	.	.	745.706	.
15	74	CL	N	.	.	.	739.809	.
15	75	CL	N	.	.	.	736.634	.
15	76	CL	N	.	.	.	747.067	.
15	77	CL	N	11	51	38.4	720.305	737.606
15	78	CL	N	.	.	.	727.562	.
15	79	CL	N	.	.	.	739.356	.
15	80	CL	N	.	.	.	727.109	.
15	81	CL	N	.	.	.	723.933	.
15	82	CL	N	.	.	.	707.604	.
15	83	CL	N	.	.	.	751.603	.
15	84	CL	N	12	33	38.5	729.83	729.571
16	0	CL	N	0	.	.	.	801.498
16	1	CL	N	.	52	38.2	.	.
16	2	CL	N	.	.	.	801.498	.
16	3	CL	N	.	.	.	781.993	.
16	4	CL	N	.	.	.	791.065	.
16	5	CL	N	.	.	.	777.911	.
16	6	CL	N	.	.	.	762.489	.
16	7	CL	N	1	74	38.8	737.088	775.341
16	8	CL	N	.	.	.	754.778	.
16	9	CL	N	.	.	.	757.046	.
16	10	CL	N	.	.	.	757.953	.
16	11	CL	N	.	.	.	750.695	.
16	12	CL	N	.	.	.	.	.
16	13	CL	N	.	.	.	733.456	.
16	14	CL	N	2	56	39	750.242	750.695
16	15	CL	N	.	.	.	696.264	.
16	16	CL	N	.	.	.	702.615	.
16	17	CL	N	.	.	.	693.996	.
16	18	CL	N	.	.	.	716.676	.
16	19	CL	N	.	.	.	713.954	.
16	20	CL	N	.	.	.	704.429	.
16	21	CL	N	3	61	39.1	.	704.656
16	22	CL	N	.	.	.	735.727	.
16	23	CL	N	.	.	.	706.697	.
16	24	CL	N	.	.	.	687.646	.
16	25	CL	N	.	.	.	708.511	.
16	26	CL	N	.	.	.	697.625	.
16	27	CL	N	.	.	.	677.667	.
16	28	CL	N	4	34	38.2	685.831	699.958
16	29	CL	N	.	.	.	675.399	.
16	30	CL	N	.	.	.	.	.
16	31	CL	N	.	.	.	.	.
16	32	CL	N	.	.	.	.	.
16	33	CL	N	.	.	.	.	.
16	34	CL	N	.	.	.	.	.
16	35	CL	N	5	.	.	.	675.399
16	36	CL	N	.	.	.	.	.
16	37	CL	N	.	.	.	.	.
16	38	CL	N	.	.	.	.	.
16	39	CL	N	.	.	.	.	.
16	40	CL	N	.	.	.	.	.
16	41	CL	N	.	.	.	.	.
16	42	CL	N	6	.	.	.	.
16	43	CL	N	.	.	.	.	.
16	44	CL	N	.	.	.	.	.
16	45	CL	N	.	.	.	.	.
16	46	CL	N	.	.	.	.	.
16	47	CL	N	.	.	.	.	.
16	48	CL	N	.	.	.	.	.
16	49	CL	N	7	.	.	.	.
16	50	CL	N	.	.	.	.	.
16	51	CL	N	.	.	.	.	.
16	52	CL	N	.	.	.	.	.
16	53	CL	N	.	.	.	.	.
16	54	CL	N	.	.	.	.	.
16	55	CL	N	.	.	.	.	.
16	56	CL	N	8	.	.	.	.
16	57	CL	N	.	.	.	.	.
16	58	CL	N	.	.	.	.	.
16	59	CL	N	.	.	.	.	.
16	60	CL	N	.	.	.	.	.
16	61	CL	N	.	.	.	.	.
16	62	CL	N	.	.	.	.	.
16	63	CL	N	9	.	.	.	.
16	64	CL	N	.	.	.	.	.
16	65	CL	N	.	.	.	.	.
16	66	CL	N	.	.	.	.	.
16	67	CL	N	.	.	.	.	.
16	68	CL	N	.	.	.	.	.
16	69	CL	N	.	.	.	.	.
16	70	CL	N	10	.	.	.	.
16	71	CL	N	.	.	.	.	.
16	72	CL	N	.	.	.	.	.
16	73	CL	N	.	.	.	.	.
16	74	CL	N	.	.	.	.	.
16	75	CL	N	.	.	.	.	.
16	76	CL	N	.	.	.	.	.
16	77	CL	N	11	.	.	.	.
16	78	CL	N	.	.	.	.	.
16	79	CL	N	.	.	.	.	.
16	80	CL	N	.	.	.	.	.
16	81	CL	N	.	.	.	.	.
16	82	CL	N	.	.	.	.	.
16	83	CL	N	.	.	.	.	.
16	84	CL	N	12	.	.	.	.
19	0	CL	N	0	.	.	773.375	773.375
19	1	CL	N	.	102	39.2	734.82	.
19	2	CL	N	.	.	.	752.056	.
19	3	CL	N	.	.	.	742.531	.
19	4	CL	N	.	.	.	742.531	.
19	5	CL	N	.	.	.	760.221	.
19	6	CL	N	.	.	.	742.077	.
19	7	CL	N	1	82	39.2	.	745.706
19	8	CL	N	.	.	.	728.469	.
19	9	CL	N	.	.	.	731.644	.
19	10	CL	N	.	.	.	720.305	.
19	11	CL	N	.	.	.	733.456	.
19	12	CL	N	.	.	.	734.366	.
19	13	CL	N	.	.	.	718.49	.
19	14	CL	N	2	48	39.2	724.841	727.368
19	15	CL	N	.	.	.	.	.
19	16	CL	N	.	.	.	724.387	.
19	17	CL	N	.	.	.	730.284	.
19	18	CL	N	.	.	.	713.954	.
19	19	CL	N	.	.	.	716.222	.
19	20	CL	N	.	.	.	713.501	.
19	21	CL	N	3	85	38.7	723.026	720.229
19	22	CL	N	.	.	.	719.397	.
19	23	CL	N	.	.	.	712.594	.
19	24	CL	N	.	.	.	719.397	.
19	25	CL	N	.	.	.	728.016	.
19	26	CL	N	.	.	.	728.016	.
19	27	CL	N	.	.	.	727.109	.
19	28	CL	N	4	75	38.6	729.83	723.48
19	29	CL	N	.	.	.	.	.
19	30	CL	N	.	.	.	708.058	.
19	31	CL	N	.	.	.	723.026	.
19	32	CL	N	.	.	.	708.058	.
19	33	CL	N	.	.	.	705.79	.
19	34	CL	N	.	.	.	703.068	.
19	35	CL	N	5	80	38.4	704.883	708.814
19	36	CL	N	.	.	.	.	.
19	37	CL	N	.	.	.	712.14	.
19	38	CL	N	.	.	.	.	.
19	39	CL	N	.	.	.	724.387	.
19	40	CL	N	.	.	.	.	.
19	41	CL	N	.	.	.	742.077	.
19	42	CL	N	6	71	38.5	721.665	725.067
19	43	CL	N	.	.	.	705.336	.
19	44	CL	N	.	.	.	743.438	.
19	45	CL	N	.	.	.	718.944	.
19	46	CL	N	.	.	.	705.79	.
19	47	CL	N	.	.	.	734.82	.
19	48	CL	N	.	.	.	742.531	.
19	49	CL	N	7	50	38.1	723.48	724.905
19	50	CL	N	.	.	.	715.315	.
19	51	CL	N	.	.	.	718.944	.
19	52	CL	N	.	.	.	700.347	.
19	53	CL	N	.	.	.	698.079	.
19	54	CL	N	.	.	.	709.872	.
19	55	CL	N	.	.	.	717.583	.
19	56	CL	N	8	57	38.7	741.624	714.538
19	57	CL	N	.	.	.	719.397	.
19	58	CL	N	.	.	.	.	.
19	59	CL	N	.	.	.	725.294	.
19	60	CL	N	.	.	.	722.573	.
19	61	CL	N	.	.	.	707.604	.
19	62	CL	N	.	.	.	730.284	.
19	63	CL	N	9	60	38.6	725.294	721.741
19	64	CL	N	.	.	.	.	.
19	65	CL	N	.	.	.	740.716	.
19	66	CL	N	.	.	.	721.212	.
19	67	CL	N	.	.	.	732.098	.
19	68	CL	N	.	.	.	732.552	.
19	69	CL	N	.	.	.	730.737	.
19	70	CL	N	10	37	37.8	734.82	732.022
19	71	CL	N	.	.	.	747.067	.
19	72	CL	N	.	.	.	752.963	.
19	73	CL	N	.	.	.	733.912	.
19	74	CL	N	.	.	.	738.902	.
19	75	CL	N	.	.	.	733.005	.
19	76	CL	N	.	.	.	697.171	.
19	77	CL	N	11	27	37.6	703.522	729.506
19	78	CL	N	.	.	.	707.151	.
19	79	CL	N	.	.	.	735.273	.
19	80	CL	N	.	.	.	.	.
19	81	CL	N	.	.	.	718.944	.
19	82	CL	N	.	.	.	708.058	.
19	83	CL	N	.	.	.	708.965	.
19	84	CL	N	12	50	37.8	713.501	715.315
21	0	CL	N	0	.	.	639.565	639.565
21	1	CL	N	.	88	39.2	625.957	.
21	2	CL	N	.	.	.	637.751	.
21	3	CL	N	.	.	.	629.133	.
21	4	CL	N	.	.	.	628.225	.
21	5	CL	N	.	.	.	627.318	.
21	6	CL	N	.	.	.	620.968	.
21	7	CL	N	1	38	38.9	620.061	627.059
21	8	CL	N	.	.	.	612.35	.
21	9	CL	N	.	.	.	616.886	.
21	10	CL	N	.	.	.	614.164	.
21	11	CL	N	.	.	.	600.103	.
21	12	CL	N	.	.	.	617.339	.
21	13	CL	N	.	.	.	610.535	.
21	14	CL	N	2	71	38.5	598.742	610.017
21	15	CL	N	.	.	.	608.721	.
21	16	CL	N	.	.	.	602.824	.
21	17	CL	N	.	.	.	609.175	.
21	18	CL	N	.	.	.	613.71	.
21	19	CL	N	.	.	.	607.814	.
21	20	CL	N	.	.	.	604.639	.
21	21	CL	N	3	40	38.3	605.546	607.49
21	22	CL	N	.	.	.	603.731	.
21	23	CL	N	.	.	.	596.928	.
21	24	CL	N	.	.	.	625.957	.
21	25	CL	N	.	.	.	594.66	.
21	26	CL	N	.	.	.	605.999	.
21	27	CL	N	.	.	.	603.731	.
21	28	CL	N	4	78	39.4	593.752	603.537
21	29	CL	N	.	.	.	607.36	.
21	30	CL	N	.	.	.	600.556	.
21	31	CL	N	.	.	.	609.628	.
21	32	CL	N	.	.	.	606.453	.
21	33	CL	N	.	.	.	599.196	.
21	34	CL	N	.	.	.	599.649	.
21	35	CL	N	5	72	39.8	588.309	601.593
21	36	CL	N	.	.	.	624.597	.
21	37	CL	N	.	.	.	615.525	.
21	38	CL	N	.	.	.	608.721	.
21	39	CL	N	.	.	.	608.267	.
21	40	CL	N	.	.	.	613.257	.
21	41	CL	N	.	.	.	613.257	.
21	42	CL	N	6	50	38.5	598.288	611.702
21	43	CL	N	.	.	.	584.681	.
21	44	CL	N	.	.	.	601.01	.
21	45	CL	N	.	.	.	591.484	.
21	46	CL	N	.	.	.	586.495	.
21	47	CL	N	.	.	.	599.649	.
21	48	CL	N	.	.	.	605.092	.
21	49	CL	N	7	40	38.2	601.463	595.696
21	50	CL	N	.	.	.	610.082	.
21	51	CL	N	.	.	.	601.01	.
21	52	CL	N	.	.	.	593.752	.
21	53	CL	N	.	.	.	590.577	.
21	54	CL	N	.	.	.	608.721	.
21	55	CL	N	.	.	.	600.556	.
21	56	CL	N	8	56	38.5	591.484	599.455
21	57	CL	N	.	.	.	602.824	.
21	58	CL	N	.	.	.	.	.
21	59	CL	N	.	.	.	605.092	.
21	60	CL	N	.	.	.	613.257	.
21	61	CL	N	.	.	.	612.35	.
21	62	CL	N	.	.	.	610.535	.
21	63	CL	N	9	49	37.6	610.082	609.023
21	64	CL	N	.	.	.	604.185	.
21	65	CL	N	.	.	.	610.535	.
21	66	CL	N	.	.	.	607.36	.
21	67	CL	N	.	.	.	602.824	.
21	68	CL	N	.	.	.	584.227	.
21	69	CL	N	.	.	.	607.814	.
21	70	CL	N	10	75	39	612.803	604.25
21	71	CL	N	.	.	.	605.092	.
21	72	CL	N	.	.	.	620.061	.
21	73	CL	N	.	.	.	618.246	.
21	74	CL	N	.	.	.	592.392	.
21	75	CL	N	.	.	.	.	.
21	76	CL	N	.	.	.	583.773	.
21	77	CL	N	11	38	38.3	587.402	601.161
21	78	CL	N	.	.	.	587.856	.
21	79	CL	N	.	.	.	609.628	.
21	80	CL	N	.	.	.	610.989	.
21	81	CL	N	.	.	.	.	.
21	82	CL	N	.	.	.	608.267	.
21	83	CL	N	.	.	.	620.061	.
21	84	CL	N	12	60	38.8	618.7	609.25
23	0	CL	N	0	.	.	.	659.976
23	1	CL	N	.	84	38.6	659.976	.
23	2	CL	N	.	.	.	635.029	.
23	3	CL	N	.	.	.	628.679	.
23	4	CL	N	.	.	.	627.318	.
23	5	CL	N	.	.	.	621.422	.
23	6	CL	N	.	.	.	618.7	.
23	7	CL	N	1	48	39.2	609.175	628.614
23	8	CL	N	.	.	.	621.422	.
23	9	CL	N	.	.	.	612.803	.
23	10	CL	N	.	.	.	608.721	.
23	11	CL	N	.	.	.	610.535	.
23	12	CL	N	.	.	.	624.143	.
23	13	CL	N	.	.	.	635.483	.
23	14	CL	N	2	60	38.5	604.185	616.756
23	15	CL	N	.	.	.	593.299	.
23	16	CL	N	.	.	.	594.206	.
23	17	CL	N	.	.	.	571.98	.
23	18	CL	N	.	.	.	588.309	.
23	19	CL	N	.	.	.	580.598	.
23	20	CL	N	.	.	.	590.124	.
23	21	CL	N	3	76	39.4	591.938	587.208
23	22	CL	N	.	.	.	585.588	.
23	23	CL	N	.	.	.	591.031	.
23	24	CL	N	.	.	.	582.866	.
23	25	CL	N	.	.	.	589.216	.
23	26	CL	N	.	.	.	600.103	.
23	27	CL	N	.	.	.	588.763	.
23	28	CL	N	4	69	38.3	572.887	587.208
23	29	CL	N	.	.	.	579.237	.
23	30	CL	N	.	.	.	573.794	.
23	31	CL	N	.	.	.	589.67	.
23	32	CL	N	.	.	.	587.856	.
23	33	CL	N	.	.	.	581.959	.
23	34	CL	N	.	.	.	603.278	.
23	35	CL	N	5	46	39.2	582.413	585.458
23	36	CL	N	.	.	.	581.505	.
23	37	CL	N	.	.	.	583.32	.
23	38	CL	N	.	.	.	557.919	.
23	39	CL	N	.	.	.	585.588	.
23	40	CL	N	.	.	.	594.66	.
23	41	CL	N	.	.	.	599.196	.
23	42	CL	N	6	37	38.4	593.299	585.069
23	43	CL	N	.	.	.	570.619	.
23	44	CL	N	.	.	.	577.877	.
23	45	CL	N	.	.	.	588.763	.
23	46	CL	N	.	.	.	594.206	.
23	47	CL	N	.	.	.	576.516	.
23	48	CL	N	.	.	.	595.113	.
23	49	CL	N	7	59	38.7	576.969	582.866
23	50	CL	N	.	.	.	569.712	.
23	51	CL	N	.	.	.	611.443	.
23	52	CL	N	.	.	.	571.073	.
23	53	CL	N	.	.	.	570.619	.
23	54	CL	N	.	.	.	584.227	.
23	55	CL	N	.	.	.	577.877	.
23	56	CL	N	8	44	38.5	581.052	580.857
23	57	CL	N	.	.	.	589.216	.
23	58	CL	N	.	.	.	566.99	.
23	59	CL	N	.	.	.	601.917	.
23	60	CL	N	.	.	.	578.33	.
23	61	CL	N	.	.	.	574.702	.
23	62	CL	N	.	.	.	581.959	.
23	63	CL	N	9	28	38.3	595.113	584.033
23	64	CL	N	.	.	.	594.66	.
23	65	CL	N	.	.	.	592.392	.
23	66	CL	N	.	.	.	586.041	.
23	67	CL	N	.	.	.	592.392	.
23	68	CL	N	.	.	.	580.598	.
23	69	CL	N	.	.	.	581.052	.
23	70	CL	N	10	73	38.7	608.721	590.836
23	71	CL	N	.	.	.	595.567	.
23	72	CL	N	.	.	.	577.877	.
23	73	CL	N	.	.	.	586.495	.
23	74	CL	N	.	.	.	588.763	.
23	75	CL	N	.	.	.	568.351	.
23	76	CL	N	.	.	.	590.124	.
23	77	CL	N	11	48	38.3	603.278	587.208
23	78	CL	N	.	.	.	598.288	.
23	79	CL	N	.	.	.	581.959	.
23	80	CL	N	.	.	.	576.516	.
23	81	CL	N	.	.	.	601.463	.
23	82	CL	N	.	.	.	586.495	.
23	83	CL	N	.	.	.	596.928	.
23	84	CL	N	12	54	39	605.546	592.456
14	0	HT	Y	0	.	.	712.14	712.14
14	1	HT	Y	.	.	.	706.243	.
14	2	HT	Y	.	.	.	741.17	.
14	3	HT	Y	.	.	.	706.697	.
14	4	HT	Y	.	.	.	772.468	.
14	5	HT	Y	.	.	.	733.912	.
14	6	HT	Y	.	.	.	700.347	.
14	7	HT	Y	1	.	.	730.284	727.303
14	8	HT	Y	.	.	.	737.541	.
14	9	HT	Y	.	.	.	714.862	.
14	10	HT	Y	.	.	.	.	.
14	11	HT	Y	.	.	.	726.201	.
14	12	HT	Y	.	.	.	721.665	.
14	13	HT	Y	.	.	.	.	.
14	14	HT	Y	2	84	40.4	.	725.067
14	15	HT	Y	.	.	.	.	.
14	16	HT	Y	.	.	.	711.233	.
14	17	HT	Y	.	.	.	702.161	.
14	18	HT	Y	.	.	.	.	.
14	19	HT	Y	.	.	.	.	.
14	20	HT	Y	.	.	.	.	.
14	21	HT	Y	3	94	39	.	706.697
14	22	HT	Y	.	.	.	685.831	.
14	23	HT	Y	.	.	.	703.975	.
14	24	HT	Y	.	.	.	651.359	.
14	25	HT	Y	.	.	.	693.543	.
14	26	HT	Y	.	.	.	602.824	.
14	27	HT	Y	.	.	.	662.245	.
14	28	HT	Y	4	35	38.4	.	666.63
14	29	HT	Y	.	.	.	673.131	.
14	30	HT	Y	.	.	.	673.585	.
14	31	HT	Y	.	.	.	704.429	.
14	32	HT	Y	.	.	.	.	.
14	33	HT	Y	.	.	.	.	.
14	34	HT	Y	.	.	.	638.658	.
14	35	HT	Y	5	56	38.3	620.968	662.154
14	36	HT	Y	.	.	.	.	.
14	37	HT	Y	.	.	.	.	.
14	38	HT	Y	.	.	.	674.038	.
14	39	HT	Y	.	.	.	697.171	.
14	40	HT	Y	.	.	.	675.399	.
14	41	HT	Y	.	.	.	684.924	.
14	42	HT	Y	6	34	37.9	690.821	684.471
14	43	HT	Y	.	.	.	669.502	.
14	44	HT	Y	.	.	.	.	.
14	45	HT	Y	.	.	.	621.875	.
14	46	HT	Y	.	.	.	666.327	.
14	47	HT	Y	.	.	.	690.821	.
14	48	HT	Y	.	.	.	663.606	.
14	49	HT	Y	7	51	38.8	678.121	665.042
14	50	HT	Y	.	.	.	662.698	.
14	51	HT	Y	.	.	.	661.791	.
14	52	HT	Y	.	.	.	672.224	.
14	53	HT	Y	.	.	.	649.998	.
14	54	HT	Y	.	.	.	601.917	.
14	55	HT	Y	.	.	.	655.441	.
14	56	HT	Y	8	65	38.8	638.658	648.961
14	57	HT	Y	.	.	.	663.606	.
14	58	HT	Y	.	.	.	648.637	.
14	59	HT	Y	.	.	.	636.844	.
14	60	HT	Y	.	.	.	683.564	.
14	61	HT	Y	.	.	.	621.875	.
14	62	HT	Y	.	.	.	640.926	.
14	63	HT	Y	9	41	38	649.091	649.22
14	64	HT	Y	.	.	.	641.38	.
14	65	HT	Y	.	.	.	641.833	.
14	66	HT	Y	.	.	.	661.791	.
14	67	HT	Y	.	.	.	663.606	.
14	68	HT	Y	.	.	.	668.142	.
14	69	HT	Y	.	.	.	667.688	.
14	70	HT	Y	10	30	38.2	660.884	657.903
14	71	HT	Y	.	.	.	668.142	.
14	72	HT	Y	.	.	.	625.504	.
14	73	HT	Y	.	.	.	655.895	.
14	74	HT	Y	.	.	.	664.059	.
14	75	HT	Y	.	.	.	652.266	.
14	76	HT	Y	.	.	.	683.11	.
14	77	HT	Y	11	42	38	643.194	656.024
14	78	HT	Y	.	.	.	665.42	.
14	79	HT	Y	.	.	.	634.576	.
14	80	HT	Y	.	.	.	694.904	.
14	81	HT	Y	.	.	.	676.306	.
14	82	HT	Y	.	.	.	620.514	.
14	83	HT	Y	.	.	.	641.833	.
14	84	HT	Y	12	32	38.5	682.203	659.394
3	0	HT	Y	0	.	.	.	757.499
3	1	HT	Y	.	.	.	757.499	.
3	2	HT	Y	.	.	.	740.263	.
3	3	HT	Y	.	.	.	716.676	.
3	4	HT	Y	.	.	.	698.986	.
3	5	HT	Y	.	.	.	698.532	.
3	6	HT	Y	.	.	.	684.924	.
3	7	HT	Y	1	115	40.2	.	716.147
3	8	HT	Y	.	.	.	725.748	.
3	9	HT	Y	.	.	.	684.471	.
3	10	HT	Y	.	.	.	.	.
3	11	HT	Y	.	.	.	666.781	.
3	12	HT	Y	.	.	.	648.637	.
3	13	HT	Y	.	.	.	.	.
3	14	HT	Y	2	109	39.3	.	681.409
3	15	HT	Y	.	.	.	649.544	.
3	16	HT	Y	.	.	.	667.688	.
3	17	HT	Y	.	.	.	649.998	.
3	18	HT	Y	.	.	.	666.327	.
3	19	HT	Y	.	.	.	652.266	.
3	20	HT	Y	.	.	.	675.399	.
3	21	HT	Y	3	77	40.2	635.029	656.607
3	22	HT	Y	.	.	.	657.709	.
3	23	HT	Y	.	.	.	643.648	.
3	24	HT	Y	.	.	.	665.874	.
3	25	HT	Y	.	.	.	651.359	.
3	26	HT	Y	.	.	.	643.648	.
3	27	HT	Y	.	.	.	.	.
3	28	HT	Y	4	77	38.9	624.143	647.73
3	29	HT	Y	.	.	.	640.019	.
3	30	HT	Y	.	.	.	644.101	.
3	31	HT	Y	.	.	.	.	.
3	32	HT	Y	.	.	.	.	.
3	33	HT	Y	.	.	.	612.803	.
3	34	HT	Y	.	.	.	627.318	.
3	35	HT	Y	5	81	39.5	633.215	631.491
3	36	HT	Y	.	.	.	611.443	.
3	37	HT	Y	.	.	.	589.216	.
3	38	HT	Y	.	.	.	587.856	.
3	39	HT	Y	.	.	.	.	.
3	40	HT	Y	.	.	.	.	.
3	41	HT	Y	.	.	.	596.928	.
3	42	HT	Y	6	65	39	596.928	596.474
3	43	HT	Y	.	.	.	604.185	.
3	44	HT	Y	.	.	.	.	.
3	45	HT	Y	.	.	.	.	.
3	46	HT	Y	.	.	.	.	.
3	47	HT	Y	.	.	.	.	.
3	48	HT	Y	.	.	.	575.609	.
3	49	HT	Y	7	82	41.1	.	589.897
3	50	HT	Y	.	.	.	635.029	.
3	51	HT	Y	.	.	.	587.402	.
3	52	HT	Y	.	.	.	582.866	.
3	53	HT	Y	.	.	.	602.371	.
3	54	HT	Y	.	.	.	605.546	.
3	55	HT	Y	.	.	.	605.546	.
3	56	HT	Y	8	53	39.2	589.67	601.204
3	57	HT	Y	.	.	.	585.134	.
3	58	HT	Y	.	.	.	585.134	.
3	59	HT	Y	.	.	.	582.413	.
3	60	HT	Y	.	.	.	579.237	.
3	61	HT	Y	.	.	.	557.011	.
3	62	HT	Y	.	.	.	583.32	.
3	63	HT	Y	9	71	38.8	595.113	581.052
3	64	HT	Y	.	.	.	590.124	.
3	65	HT	Y	.	.	.	596.02	.
3	66	HT	Y	.	.	.	568.351	.
3	67	HT	Y	.	.	.	588.763	.
3	68	HT	Y	.	.	.	582.413	.
3	69	HT	Y	.	.	.	575.155	.
3	70	HT	Y	10	58	39.4	584.681	583.644
3	71	HT	Y	.	.	.	565.63	.
3	72	HT	Y	.	.	.	567.898	.
3	73	HT	Y	.	.	.	581.959	.
3	74	HT	Y	.	.	.	575.155	.
3	75	HT	Y	.	.	.	589.216	.
3	76	HT	Y	.	.	.	596.928	.
3	77	HT	Y	11	62	38.4	613.257	584.292
3	78	HT	Y	.	.	.	588.763	.
3	79	HT	Y	.	.	.	604.639	.
3	80	HT	Y	.	.	.	600.103	.
3	81	HT	Y	.	.	.	618.246	.
3	82	HT	Y	.	.	.	623.236	.
3	83	HT	Y	.	.	.	610.535	.
3	84	HT	Y	12	61	39.1	643.194	612.674
5	0	HT	Y	0	.	.	747.52	747.52
5	1	HT	Y	.	57	38.2	721.212	.
5	2	HT	Y	.	.	.	.	.
5	3	HT	Y	.	.	.	.	.
5	4	HT	Y	.	.	.	.	.
5	5	HT	Y	.	.	.	685.831	.
5	6	HT	Y	.	.	.	687.646	.
5	7	HT	Y	1	56	39.3	659.07	688.44
5	8	HT	Y	.	.	.	.	.
5	9	HT	Y	.	.	.	.	.
5	10	HT	Y	.	.	.	.	.
5	11	HT	Y	.	.	.	.	.
5	12	HT	Y	.	.	.	.	.
5	13	HT	Y	.	.	.	651.359	.
5	14	HT	Y	2	68	39.1	706.697	679.028
5	15	HT	Y	.	.	.	702.161	.
5	16	HT	Y	.	.	.	697.625	.
5	17	HT	Y	.	.	.	682.203	.
5	18	HT	Y	.	.	.	699.893	.
5	19	HT	Y	.	.	.	692.182	.
5	20	HT	Y	.	.	.	.	.
5	21	HT	Y	3	65	38.9	.	694.813
5	22	HT	Y	.	.	.	.	.
5	23	HT	Y	.	.	.	666.781	.
5	24	HT	Y	.	.	.	665.42	.
5	25	HT	Y	.	.	.	671.317	.
5	26	HT	Y	.	.	.	703.975	.
5	27	HT	Y	.	.	.	.	.
5	28	HT	Y	4	70	39.2	693.089	680.116
5	29	HT	Y	.	.	.	.	.
5	30	HT	Y	.	.	.	.	.
5	31	HT	Y	.	.	.	699.439	.
5	32	HT	Y	.	.	.	709.418	.
5	33	HT	Y	.	.	.	670.41	.
5	34	HT	Y	.	.	.	665.874	.
5	35	HT	Y	5	49	39.8	651.359	679.3
5	36	HT	Y	.	.	.	649.091	.
5	37	HT	Y	.	.	.	664.059	.
5	38	HT	Y	.	.	.	669.956	.
5	39	HT	Y	.	.	.	651.812	.
5	40	HT	Y	.	.	.	674.038	.
5	41	HT	Y	.	.	.	662.698	.
5	42	HT	Y	6	31	39	671.317	663.282
5	43	HT	Y	.	.	.	683.11	.
5	44	HT	Y	.	.	.	674.492	.
5	45	HT	Y	.	.	.	703.522	.
5	46	HT	Y	.	.	.	657.709	.
5	47	HT	Y	.	.	.	.	.
5	48	HT	Y	.	.	.	.	.
5	49	HT	Y	7	48	40	.	679.708
5	50	HT	Y	.	.	.	.	.
5	51	HT	Y	.	.	.	.	.
5	52	HT	Y	.	.	.	.	.
5	53	HT	Y	.	.	.	595.113	.
5	54	HT	Y	.	.	.	628.225	.
5	55	HT	Y	.	.	.	635.937	.
5	56	HT	Y	8	44	38.1	641.833	625.277
5	57	HT	Y	.	.	.	626.411	.
5	58	HT	Y	.	.	.	638.658	.
5	59	HT	Y	.	.	.	630.493	.
5	60	HT	Y	.	.	.	646.823	.
5	61	HT	Y	.	.	.	649.998	.
5	62	HT	Y	.	.	.	669.956	.
5	63	HT	Y	9	51	38.4	653.627	645.138
5	64	HT	Y	.	.	.	659.07	.
5	65	HT	Y	.	.	.	658.616	.
5	66	HT	Y	.	.	.	665.42	.
5	67	HT	Y	.	.	.	669.502	.
5	68	HT	Y	.	.	.	671.77	.
5	69	HT	Y	.	.	.	672.677	.
5	70	HT	Y	10	40	38.6	685.378	668.919
5	71	HT	Y	.	.	.	685.831	.
5	72	HT	Y	.	.	.	664.966	.
5	73	HT	Y	.	.	.	674.945	.
5	74	HT	Y	.	.	.	677.667	.
5	75	HT	Y	.	.	.	667.688	.
5	76	HT	Y	.	.	.	698.532	.
5	77	HT	Y	11	30	37.5	722.119	684.536
5	78	HT	Y	.	.	.	676.76	.
5	79	HT	Y	.	.	.	706.243	.
5	80	HT	Y	.	.	.	691.728	.
5	81	HT	Y	.	.	.	700.347	.
5	82	HT	Y	.	.	.	685.831	.
5	83	HT	Y	.	.	.	714.862	.
5	84	HT	Y	12	39	38.2	717.13	698.986
7	0	HT	Y	0	.	.	.	674.945
7	1	HT	Y	.	74	39.2	.	.
7	2	HT	Y	.	.	.	.	.
7	3	HT	Y	.	.	.	674.945	.
7	4	HT	Y	.	.	.	.	.
7	5	HT	Y	.	.	.	.	.
7	6	HT	Y	.	.	.	671.317	.
7	7	HT	Y	1	94	39.9	.	673.131
7	8	HT	Y	.	.	.	652.266	.
7	9	HT	Y	.	.	.	.	.
7	10	HT	Y	.	.	.	646.369	.
7	11	HT	Y	.	.	.	642.287	.
7	12	HT	Y	.	.	.	641.38	.
7	13	HT	Y	.	.	.	684.471	.
7	14	HT	Y	2	62	39.5	651.359	653.022
7	15	HT	Y	.	.	.	644.101	.
7	16	HT	Y	.	.	.	676.76	.
7	17	HT	Y	.	.	.	625.504	.
7	18	HT	Y	.	.	.	630.493	.
7	19	HT	Y	.	.	.	.	.
7	20	HT	Y	.	.	.	629.586	.
7	21	HT	Y	3	74	37.8	651.812	643.043
7	22	HT	Y	.	.	.	641.833	.
7	23	HT	Y	.	.	.	.	.
7	24	HT	Y	.	.	.	630.04	.
7	25	HT	Y	.	.	.	617.339	.
7	26	HT	Y	.	.	.	610.082	.
7	27	HT	Y	.	.	.	.	.
7	28	HT	Y	4	49	38.1	.	624.823
7	29	HT	Y	.	.	.	655.441	.
7	30	HT	Y	.	.	.	.	.
7	31	HT	Y	.	.	.	630.947	.
7	32	HT	Y	.	.	.	639.565	.
7	33	HT	Y	.	.	.	622.329	.
7	34	HT	Y	.	.	.	620.061	.
7	35	HT	Y	5	79	38.8	.	633.669
7	36	HT	Y	.	.	.	611.896	.
7	37	HT	Y	.	.	.	610.535	.
7	38	HT	Y	.	.	.	630.04	.
7	39	HT	Y	.	.	.	623.236	.
7	40	HT	Y	.	.	.	625.504	.
7	41	HT	Y	.	.	.	626.411	.
7	42	HT	Y	6	48	38.9	630.04	622.523
7	43	HT	Y	.	.	.	616.432	.
7	44	HT	Y	.	.	.	573.794	.
7	45	HT	Y	.	.	.	612.803	.
7	46	HT	Y	.	.	.	560.187	.
7	47	HT	Y	.	.	.	589.216	.
7	48	HT	Y	.	.	.	628.679	.
7	49	HT	Y	7	78	39.1	575.609	593.817
7	50	HT	Y	.	.	.	609.175	.
7	51	HT	Y	.	.	.	559.279	.
7	52	HT	Y	.	.	.	591.031	.
7	53	HT	Y	.	.	.	0	.
7	54	HT	Y	.	.	.	550.661	.
7	55	HT	Y	.	.	.	529.342	.
7	56	HT	Y	8	32	39.6	550.208	564.949
7	57	HT	Y	.	.	.	535.239	.
7	58	HT	Y	.	.	.	539.321	.
7	59	HT	Y	.	.	.	581.505	.
7	60	HT	Y	.	.	.	532.064	.
7	61	HT	Y	.	.	.	566.99	.
7	62	HT	Y	.	.	.	536.6	.
7	63	HT	Y	9	.	.	543.857	547.94
7	64	HT	Y	.	.	.	536.146	.
7	65	HT	Y	.	.	.	.	.
7	66	HT	Y	.	.	.	.	.
7	67	HT	Y	.	.	.	.	.
7	68	HT	Y	.	.	.	.	.
7	69	HT	Y	.	.	.	.	.
7	70	HT	Y	10	.	.	.	536.146
7	71	HT	Y	.	.	.	.	.
7	72	HT	Y	.	.	.	.	.
7	73	HT	Y	.	.	.	.	.
7	74	HT	Y	.	.	.	.	.
7	75	HT	Y	.	.	.	.	.
7	76	HT	Y	.	.	.	.	.
7	77	HT	Y	11	.	.	.	.
7	78	HT	Y	.	.	.	.	.
7	79	HT	Y	.	.	.	.	.
7	80	HT	Y	.	.	.	.	.
7	81	HT	Y	.	.	.	.	.
7	82	HT	Y	.	.	.	.	.
7	83	HT	Y	.	.	.	.	.
7	84	HT	Y	12	.	.	.	.
11	0	HT	Y	0	.	.	.	620.968
11	1	HT	Y	.	48	38.3	.	.
11	2	HT	Y	.	.	.	620.968	.
11	3	HT	Y	.	.	.	.	.
11	4	HT	Y	.	.	.	610.535	.
11	5	HT	Y	.	.	.	645.462	.
11	6	HT	Y	.	.	.	676.76	.
11	7	HT	Y	1	68	39.1	649.544	640.654
11	8	HT	Y	.	.	.	641.38	.
11	9	HT	Y	.	.	.	605.999	.
11	10	HT	Y	.	.	.	.	.
11	11	HT	Y	.	.	.	553.383	.
11	12	HT	Y	.	.	.	.	.
11	13	HT	Y	.	.	.	632.761	.
11	14	HT	Y	2	62	39.2	626.865	612.078
11	15	HT	Y	.	.	.	625.05	.
11	16	HT	Y	.	.	.	586.495	.
11	17	HT	Y	.	.	.	.	.
11	18	HT	Y	.	.	.	622.782	.
11	19	HT	Y	.	.	.	.	.
11	20	HT	Y	.	.	.	.	.
11	21	HT	Y	3	76	38.8	617.339	612.917
11	22	HT	Y	.	.	.	593.299	.
11	23	HT	Y	.	.	.	605.092	.
11	24	HT	Y	.	.	.	602.824	.
11	25	HT	Y	.	.	.	598.742	.
11	26	HT	Y	.	.	.	605.999	.
11	27	HT	Y	.	.	.	612.803	.
11	28	HT	Y	4	36	38.6	616.432	605.027
11	29	HT	Y	.	.	.	566.083	.
11	30	HT	Y	.	.	.	581.959	.
11	31	HT	Y	.	.	.	609.628	.
11	32	HT	Y	.	.	.	592.392	.
11	33	HT	Y	.	.	.	606.907	.
11	34	HT	Y	.	.	.	605.999	.
11	35	HT	Y	5	46	38.1	608.721	595.956
11	36	HT	Y	.	.	.	625.504	.
11	37	HT	Y	.	.	.	593.299	.
11	38	HT	Y	.	.	.	611.443	.
11	39	HT	Y	.	.	.	634.122	.
11	40	HT	Y	.	.	.	601.463	.
11	41	HT	Y	.	.	.	605.999	.
11	42	HT	Y	6	43	38.5	602.824	610.665
11	43	HT	Y	.	.	.	588.763	.
11	44	HT	Y	.	.	.	608.267	.
11	45	HT	Y	.	.	.	574.702	.
11	46	HT	Y	.	.	.	581.959	.
11	47	HT	Y	.	.	.	556.558	.
11	48	HT	Y	.	.	.	573.341	.
11	49	HT	Y	7	60	38.8	589.216	581.829
11	50	HT	Y	.	.	.	604.639	.
11	51	HT	Y	.	.	.	592.845	.
11	52	HT	Y	.	.	.	605.546	.
11	53	HT	Y	.	.	.	591.484	.
11	54	HT	Y	.	.	.	571.98	.
11	55	HT	Y	.	.	.	569.258	.
11	56	HT	Y	8	46	38	599.196	590.707
11	57	HT	Y	.	.	.	588.763	.
11	58	HT	Y	.	.	.	600.556	.
11	59	HT	Y	.	.	.	574.702	.
11	60	HT	Y	.	.	.	586.041	.
11	61	HT	Y	.	.	.	600.556	.
11	62	HT	Y	.	.	.	573.794	.
11	63	HT	Y	9	56	38.1	607.36	590.253
11	64	HT	Y	.	.	.	608.721	.
11	65	HT	Y	.	.	.	593.752	.
11	66	HT	Y	.	.	.	598.288	.
11	67	HT	Y	.	.	.	600.556	.
11	68	HT	Y	.	.	.	597.835	.
11	69	HT	Y	.	.	.	625.05	.
11	70	HT	Y	10	43	37.8	.	604.034
11	71	HT	Y	.	.	.	606.907	.
11	72	HT	Y	.	.	.	616.886	.
11	73	HT	Y	.	.	.	605.999	.
11	74	HT	Y	.	.	.	596.928	.
11	75	HT	Y	.	.	.	617.793	.
11	76	HT	Y	.	.	.	572.887	.
11	77	HT	Y	11	32	37.6	584.681	600.297
11	78	HT	Y	.	.	.	609.628	.
11	79	HT	Y	.	.	.	618.7	.
11	80	HT	Y	.	.	.	623.69	.
11	81	HT	Y	.	.	.	602.824	.
11	82	HT	Y	.	.	.	613.71	.
11	83	HT	Y	.	.	.	609.175	.
11	84	HT	Y	12	37	38.3	595.567	610.471
11	0	HT	Y	0	.	.	.	633.669
11	1	HT	Y	.	46	38.3	.	.
11	2	HT	Y	.	.	.	.	.
11	3	HT	Y	.	.	.	633.669	.
11	4	HT	Y	.	.	.	618.7	.
11	5	HT	Y	.	.	.	766.571	.
11	6	HT	Y	.	.	.	620.061	.
11	7	HT	Y	1	67	38.5	656.348	659.07
11	8	HT	Y	.	.	.	637.297	.
11	9	HT	Y	.	.	.	656.802	.
11	10	HT	Y	.	.	.	659.976	.
11	11	HT	Y	.	.	.	625.957	.
11	12	HT	Y	.	.	.	602.824	.
11	13	HT	Y	.	.	.	599.196	.
11	14	HT	Y	2	84	39.5	590.124	624.597
11	15	HT	Y	.	.	.	618.246	.
11	16	HT	Y	.	.	.	592.392	.
11	17	HT	Y	.	.	.	601.01	.
11	18	HT	Y	.	.	.	601.463	.
11	19	HT	Y	.	.	.	603.278	.
11	20	HT	Y	.	.	.	602.371	.
11	21	HT	Y	3	47	38.6	605.092	603.407
11	22	HT	Y	.	.	.	593.752	.
11	23	HT	Y	.	.	.	581.505	.
11	24	HT	Y	.	.	.	587.856	.
11	25	HT	Y	.	.	.	584.227	.
11	26	HT	Y	.	.	.	604.639	.
11	27	HT	Y	.	.	.	591.484	.
11	28	HT	Y	4	35	38	601.01	592.068
11	29	HT	Y	.	.	.	603.731	.
11	30	HT	Y	.	.	.	593.752	.
11	31	HT	Y	.	.	.	597.381	.
11	32	HT	Y	.	.	.	607.36	.
11	33	HT	Y	.	.	.	606.453	.
11	34	HT	Y	.	.	.	615.525	.
11	35	HT	Y	5	59	38.5	604.185	604.055
11	36	HT	Y	.	.	.	615.525	.
11	37	HT	Y	.	.	.	615.525	.
11	38	HT	Y	.	.	.	623.236	.
11	39	HT	Y	.	.	.	608.267	.
11	40	HT	Y	.	.	.	608.721	.
11	41	HT	Y	.	.	.	630.04	.
11	42	HT	Y	6	46	38.2	630.947	618.894
11	43	HT	Y	.	.	.	598.288	.
11	44	HT	Y	.	.	.	568.351	.
11	45	HT	Y	.	.	.	585.134	.
11	46	HT	Y	.	.	.	626.865	.
11	47	HT	Y	.	.	.	.	.
11	48	HT	Y	.	.	.	602.371	.
11	49	HT	Y	7	31	38	566.99	591.333
11	50	HT	Y	.	.	.	591.484	.
11	51	HT	Y	.	.	.	595.567	.
11	52	HT	Y	.	.	.	608.267	.
11	53	HT	Y	.	.	.	588.763	.
11	54	HT	Y	.	.	.	606.453	.
11	55	HT	Y	.	.	.	596.02	.
11	56	HT	Y	8	62	38.3	584.681	595.891
11	57	HT	Y	.	.	.	605.999	.
11	58	HT	Y	.	.	.	.	.
11	59	HT	Y	.	.	.	592.845	.
11	60	HT	Y	.	.	.	556.558	.
11	61	HT	Y	.	.	.	580.598	.
11	62	HT	Y	.	.	.	613.257	.
11	63	HT	Y	9	45	38.4	594.206	590.577
11	64	HT	Y	.	.	.	603.278	.
11	65	HT	Y	.	.	.	592.845	.
11	66	HT	Y	.	.	.	615.525	.
11	67	HT	Y	.	.	.	600.556	.
11	68	HT	Y	.	.	.	619.154	.
11	69	HT	Y	.	.	.	.	.
11	70	HT	Y	10	33	38.3	608.721	606.68
11	71	HT	Y	.	.	.	604.185	.
11	72	HT	Y	.	.	.	.	.
11	73	HT	Y	.	.	.	608.721	.
11	74	HT	Y	.	.	.	619.154	.
11	75	HT	Y	.	.	.	.	.
11	76	HT	Y	.	.	.	623.236	.
11	77	HT	Y	11	49	37.4	590.577	609.175
11	78	HT	Y	.	.	.	625.957	.
11	79	HT	Y	.	.	.	642.74	.
11	80	HT	Y	.	.	.	648.183	.
11	81	HT	Y	.	.	.	633.215	.
11	82	HT	Y	.	.	.	626.411	.
11	83	HT	Y	.	.	.	595.113	.
11	84	HT	Y	12	22	37.8	589.216	622.977
12	0	HT	Y	0	.	.	.	787.89
12	1	HT	Y	.	42	38.7	.	.
12	2	HT	Y	.	.	.	.	.
12	3	HT	Y	.	.	.	787.89	.
12	4	HT	Y	.	.	.	720.305	.
12	5	HT	Y	.	.	.	741.624	.
12	6	HT	Y	.	.	.	.	.
12	7	HT	Y	1	62	39.2	.	749.939
12	8	HT	Y	.	.	.	.	.
12	9	HT	Y	.	.	.	.	.
12	10	HT	Y	.	.	.	.	.
12	11	HT	Y	.	.	.	.	.
12	12	HT	Y	.	.	.	712.14	.
12	13	HT	Y	.	.	.	728.016	.
12	14	HT	Y	2	71	38.9	757.953	732.703
12	15	HT	Y	.	.	.	683.564	.
12	16	HT	Y	.	.	.	754.324	.
12	17	HT	Y	.	.	.	718.944	.
12	18	HT	Y	.	.	.	.	.
12	19	HT	Y	.	.	.	.	.
12	20	HT	Y	.	.	.	.	.
12	21	HT	Y	3	67	40	686.739	710.893
12	22	HT	Y	.	.	.	712.594	.
12	23	HT	Y	.	.	.	731.191	.
12	24	HT	Y	.	.	.	725.748	.
12	25	HT	Y	.	.	.	.	.
12	26	HT	Y	.	.	.	708.511	.
12	27	HT	Y	.	.	.	.	.
12	28	HT	Y	4	66	39	.	719.511
12	29	HT	Y	.	.	.	689.46	.
12	30	HT	Y	.	.	.	698.532	.
12	31	HT	Y	.	.	.	712.594	.
12	32	HT	Y	.	.	.	716.676	.
12	33	HT	Y	.	.	.	694.904	.
12	34	HT	Y	.	.	.	681.749	.
12	35	HT	Y	5	57	39.1	668.142	694.58
12	36	HT	Y	.	.	.	720.758	.
12	37	HT	Y	.	.	.	688.553	.
12	38	HT	Y	.	.	.	709.872	.
12	39	HT	Y	.	.	.	723.933	.
12	40	HT	Y	.	.	.	737.088	.
12	41	HT	Y	.	.	.	716.222	.
12	42	HT	Y	6	29	38.9	717.583	716.287
12	43	HT	Y	.	.	.	712.594	.
12	44	HT	Y	.	.	.	728.469	.
12	45	HT	Y	.	.	.	754.324	.
12	46	HT	Y	.	.	.	690.821	.
12	47	HT	Y	.	.	.	692.636	.
12	48	HT	Y	.	.	.	710.326	.
12	49	HT	Y	7	35	38.6	722.573	715.963
12	50	HT	Y	.	.	.	728.923	.
12	51	HT	Y	.	.	.	706.243	.
12	52	HT	Y	.	.	.	706.243	.
12	53	HT	Y	.	.	.	741.624	.
12	54	HT	Y	.	.	.	726.655	.
12	55	HT	Y	.	.	.	704.429	.
12	56	HT	Y	8	36	38	681.749	713.695
12	57	HT	Y	.	.	.	708.058	.
12	58	HT	Y	.	.	.	689.914	.
12	59	HT	Y	.	.	.	689.007	.
12	60	HT	Y	.	.	.	688.1	.
12	61	HT	Y	.	.	.	699.439	.
12	62	HT	Y	.	.	.	695.357	.
12	63	HT	Y	9	25	37.8	710.326	697.171
12	64	HT	Y	.	.	.	708.965	.
12	65	HT	Y	.	.	.	704.883	.
12	66	HT	Y	.	.	.	696.718	.
12	67	HT	Y	.	.	.	695.357	.
12	68	HT	Y	.	.	.	708.058	.
12	69	HT	Y	.	.	.	711.233	.
12	70	HT	Y	10	46	38.6	698.986	703.457
12	71	HT	Y	.	.	.	708.965	.
12	72	HT	Y	.	.	.	704.883	.
12	73	HT	Y	.	.	.	719.851	.
12	74	HT	Y	.	.	.	738.448	.
12	75	HT	Y	.	.	.	718.944	.
12	76	HT	Y	.	.	.	716.676	.
12	77	HT	Y	11	35	38.2	715.769	717.648
12	78	HT	Y	.	.	.	729.377	.
12	79	HT	Y	.	.	.	731.644	.
12	80	HT	Y	.	.	.	736.634	.
12	81	HT	Y	.	.	.	752.51	.
12	82	HT	Y	.	.	.	719.851	.
12	83	HT	Y	.	.	.	742.077	.
12	84	HT	Y	12	46	38.1	732.552	734.949
17	0	HT	N	0	.	.	771.561	771.561
17	1	HT	N	.	126	39.5	761.128	.
17	2	HT	N	.	.	.	778.818	.
17	3	HT	N	.	.	.	750.242	.
17	4	HT	N	.	.	.	785.168	.
17	5	HT	N	.	.	.	747.067	.
17	6	HT	N	.	.	.	740.263	.
17	7	HT	N	1	96	39.7	727.109	755.685
17	8	HT	N	.	.	.	725.294	.
17	9	HT	N	.	.	.	730.737	.
17	10	HT	N	.	.	.	748.881	.
17	11	HT	N	.	.	.	711.233	.
17	12	HT	N	.	.	.	711.233	.
17	13	HT	N	.	.	.	710.779	.
17	14	HT	N	2	90	38.7	692.636	718.685
17	15	HT	N	.	.	.	701.254	.
17	16	HT	N	.	.	.	707.604	.
17	17	HT	N	.	.	.	712.14	.
17	18	HT	N	.	.	.	706.697	.
17	19	HT	N	.	.	.	669.956	.
17	20	HT	N	.	.	.	703.975	.
17	21	HT	N	3	53	39.3	684.471	698.014
17	22	HT	N	.	.	.	672.224	.
17	23	HT	N	.	.	.	690.821	.
17	24	HT	N	.	.	.	688.1	.
17	25	HT	N	.	.	.	677.667	.
17	26	HT	N	.	.	.	681.749	.
17	27	HT	N	.	.	.	693.996	.
17	28	HT	N	4	56	38.9	676.306	682.981
17	29	HT	N	.	.	.	687.646	.
17	30	HT	N	.	.	.	681.749	.
17	31	HT	N	.	.	.	696.718	.
17	32	HT	N	.	.	.	684.924	.
17	33	HT	N	.	.	.	696.718	.
17	34	HT	N	.	.	.	698.079	.
17	35	HT	N	5	71	38.9	691.275	691.016
17	36	HT	N	.	.	.	707.604	.
17	37	HT	N	.	.	.	697.625	.
17	38	HT	N	.	.	.	715.315	.
17	39	HT	N	.	.	.	739.809	.
17	40	HT	N	.	.	.	714.408	.
17	41	HT	N	.	.	.	716.222	.
17	42	HT	N	6	67	38.8	674.492	709.354
17	43	HT	N	.	.	.	675.853	.
17	44	HT	N	.	.	.	702.615	.
17	45	HT	N	.	.	.	699.439	.
17	46	HT	N	.	.	.	691.275	.
17	47	HT	N	.	.	.	667.234	.
17	48	HT	N	.	.	.	671.77	.
17	49	HT	N	7	62	38.7	646.369	679.222
17	50	HT	N	.	.	.	634.122	.
17	51	HT	N	.	.	.	648.183	.
17	52	HT	N	.	.	.	636.844	.
17	53	HT	N	.	.	.	669.956	.
17	54	HT	N	.	.	.	661.338	.
17	55	HT	N	.	.	.	661.791	.
17	56	HT	N	8	51	38.6	671.77	654.858
17	57	HT	N	.	.	.	664.966	.
17	58	HT	N	.	.	.	664.513	.
17	59	HT	N	.	.	.	679.481	.
17	60	HT	N	.	.	.	664.059	.
17	61	HT	N	.	.	.	651.812	.
17	62	HT	N	.	.	.	679.028	.
17	63	HT	N	9	45	39.8	677.667	668.79
17	64	HT	N	.	.	.	658.616	.
17	65	HT	N	.	.	.	695.811	.
17	66	HT	N	.	.	.	671.77	.
17	67	HT	N	.	.	.	662.698	.
17	68	HT	N	.	.	.	674.038	.
17	69	HT	N	.	.	.	681.296	.
17	70	HT	N	10	63	38.6	662.698	672.418
17	71	HT	N	.	.	.	678.574	.
17	72	HT	N	.	.	.	683.11	.
17	73	HT	N	.	.	.	676.306	.
17	74	HT	N	.	.	.	683.564	.
17	75	HT	N	.	.	.	664.059	.
17	76	HT	N	.			685.378	.
17	77	HT	N	11	56	38.1	703.522	682.073
17	78	HT	N	.	.	.	689.914	.
17	79	HT	N	.	.	.	691.275	.
17	80	HT	N	.	.	.	695.357	.
17	81	HT	N	.	.	.	683.564	.
17	82	HT	N	.	.	.	690.368	.
17	83	HT	N	.	.	.	700.347	.
17	84	HT	N	12	.	.	706.697	693.932
18	0	HT	N	0	.	.	.	771.561
18	1	HT	N	.	66	38.5	771.561	.
18	2	HT	N	.	.	.	783.354	.
18	3	HT	N	.	.	.	739.356	.
18	4	HT	N	.	.	.	736.18	.
18	5	HT	N	.	.	.	752.963	.
18	6	HT	N	.	.	.	724.387	.
18	7	HT	N	1	93	39.6	.	751.3
18	8	HT	N	.	.	.	716.676	.
18	9	HT	N	.	.	.	697.625	.
18	10	HT	N	.	.	.	716.222	.
18	11	HT	N	.	.	.	763.85	.
18	12	HT	N	.	.	.	686.739	.
18	13	HT	N	.	.	.	731.644	.
18	14	HT	N	2	56	39.2	695.811	715.51
18	15	HT	N	.	.	.	691.728	.
18	16	HT	N	.	.	.	.	.
18	17	HT	N	.	.	.	.	.
18	18	HT	N	.	.	.	703.522	.
18	19	HT	N	.	.	.	711.233	.
18	20	HT	N	.	.	.	710.779	.
18	21	HT	N	3	59	38.8	699.439	703.34
18	22	HT	N	.	.	.	686.285	.
18	23	HT	N	.	.	.	.	.
18	24	HT	N	.	.	.	670.41	.
18	25	HT	N	.	.	.	704.429	.
18	26	HT	N	.	.	.	675.853	.
18	27	HT	N	.	.	.	661.338	.
18	28	HT	N	4	76	38.8	691.275	681.598
18	29	HT	N	.	.	.	683.11	.
18	30	HT	N	.	.	.	701.707	.
18	31	HT	N	.	.	.	682.657	.
18	32	HT	N	.	.	.	690.821	.
18	33	HT	N	.	.	.	682.657	.
18	34	HT	N	.	.	.	678.121	.
18	35	HT	N	5	56	40.3	661.338	682.916
18	36	HT	N	.	.	.	697.171	.
18	37	HT	N	.	.	.	671.77	.
18	38	HT	N	.	.	.	660.884	.
18	39	HT	N	.	.	.	671.317	.
18	40	HT	N	.	.	.	635.029	.
18	41	HT	N	.	.	.	647.276	.
18	42	HT	N	6	44	39.5	643.194	660.949
18	43	HT	N	.	.	.	648.183	.
18	44	HT	N	.	.	.	636.39	.
18	45	HT	N	.	.	.	649.998	.
18	46	HT	N	.	.	.	655.441	.
18	47	HT	N	.	.	.	627.772	.
18	48	HT	N	.	.	.	645.916	.
18	49	HT	N	7	52	38.3	642.287	643.712
18	50	HT	N	.	.	.	639.112	.
18	51	HT	N	.	.	.	641.833	.
18	52	HT	N	.	.	.	646.369	.
18	53	HT	N	.	.	.	660.884	.
18	54	HT	N	.	.	.	662.245	.
18	55	HT	N	.	.	.	657.255	.
18	56	HT	N	8	78	38.9	703.068	658.681
18	57	HT	N	.	.	.	648.183	.
18	58	HT	N	.	.	.	689.007	.
18	59	HT	N	.	.	.	668.142	.
18	60	HT	N	.	.	.	661.791	.
18	61	HT	N	.	.	.	675.853	.
18	62	HT	N	.	.	.	671.77	.
18	63	HT	N	9	45	38.7	657.709	667.494
18	64	HT	N	.	.	.	676.76	.
18	65	HT	N	.	.	.	686.285	.
18	66	HT	N	.	.	.	663.606	.
18	67	HT	N	.	.	.	653.173	.
18	68	HT	N	.	.	.	633.215	.
18	69	HT	N	.	.	.	670.863	.
18	70	HT	N	10	53	38.7	669.956	664.837
18	71	HT	N	.	.	.	662.698	.
18	72	HT	N	.	.	.	669.956	.
18	73	HT	N	.	.	.	673.131	.
18	74	HT	N	.	.	.	683.564	.
18	75	HT	N	.	.	.	665.42	.
18	76	HT	N	.	.	.	649.544	.
18	77	HT	N	11	72	38.6	654.08	665.485
18	78	HT	N	.	.	.	649.091	.
18	79	HT	N	.	.	.	630.947	.
18	80	HT	N	.	.	.	662.245	.
18	81	HT	N	.	.	.	640.926	.
18	82	HT	N	.	.	.	662.245	.
18	83	HT	N	.	.	.	656.348	.
18	84	HT	N	12	67	39.3	674.492	653.756
20	0	HT	N	0	.	.	.	.
20	1	HT	N	.	66	38.2	.	.
20	2	HT	N	.	.	.	.	.
20	3	HT	N	.	.	.	.	.
20	4	HT	N	.	.	.	.	.
20	5	HT	N	.	.	.	.	.
20	6	HT	N	.	.	.	.	.
20	7	HT	N	1	90	40.3	.	.
20	8	HT	N	.	.	.	684.471	.
20	9	HT	N	.	.	.	.	.
20	10	HT	N	.	.	.	677.667	.
20	11	HT	N	.	.	.	.	.
20	12	HT	N	.	.	.	673.131	.
20	13	HT	N	.	.	.	.	.
20	14	HT	N	2	95	39.8	.	678.423
20	15	HT	N	.	.	.	.	.
20	16	HT	N	.	.	.	716.222	.
20	17	HT	N	.	.	.	.	.
20	18	HT	N	.	.	.	.	.
20	19	HT	N	.	.	.	722.119	.
20	20	HT	N	.	.	.	.	.
20	21	HT	N	3	47	38.1	.	719.171
20	22	HT	N	.	.	.	694.904	.
20	23	HT	N	.	.	.	679.481	.
20	24	HT	N	.	.	.	688.1	.
20	25	HT	N	.	.	.	688.553	.
20	26	HT	N	.	.	.	.	.
20	27	HT	N	.	.	.	.	.
20	28	HT	N	4	70	38.2	.	687.759
20	29	HT	N	.	.	.	.	.
20	30	HT	N	.	.	.	682.657	.
20	31	HT	N	.	.	.	.	.
20	32	HT	N	.	.	.	.	.
20	33	HT	N	.	.	.	.	.
20	34	HT	N	.	.	.	.	.
20	35	HT	N	5	50	38.2	.	682.657
20	36	HT	N	.	.	.	.	.
20	37	HT	N	.	.	.	.	.
20	38	HT	N	.	.	.	.	.
20	39	HT	N	.	.	.	705.336	.
20	40	HT	N	.	.	.	.	.
20	41	HT	N	.	.	.	.	.
20	42	HT	N	6	67	38.5	678.574	691.955
20	43	HT	N	.	.	.	.	.
20	44	HT	N	.	.	.	.	.
20	45	HT	N	.	.	.	.	.
20	46	HT	N	.	.	.	703.975	.
20	47	HT	N	.	.	.	.	.
20	48	HT	N	.	.	.	.	.
20	49	HT	N	7	61	38.7	.	703.975
20	50	HT	N	.	.	.	.	.
20	51	HT	N	.	.	.	.	.
20	52	HT	N	.	.	.	740.263	.
20	53	HT	N	.	.	.	.	.
20	54	HT	N	.	.	.	.	.
20	55	HT	N	.	.	.	698.079	.
20	56	HT	N	8	67	38.7	.	719.171
20	57	HT	N	.	.	.	.	.
20	58	HT	N	.	.	.	.	.
20	59	HT	N	.	.	.	675.399	.
20	60	HT	N	.	.	.	.	.
20	61	HT	N	.	.	.	.	.
20	62	HT	N	.	.	.	.	.
20	63	HT	N	9	51	38	.	675.399
20	64	HT	N	.	.	.	684.017	.
20	65	HT	N	.	.	.	.	.
20	66	HT	N	.	.	.	.	.
20	67	HT	N	.	.	.	.	.
20	68	HT	N	.	.	.	.	.
20	69	HT	N	.	.	.	.	.
20	70	HT	N	10	40	37.8	.	684.017
20	71	HT	N	.	.	.	.	.
20	72	HT	N	.	.	.	.	.
20	73	HT	N	.	.	.	.	.
20	74	HT	N	.	.	.	.	.
20	75	HT	N	.	.	.	695.811	.
20	76	HT	N	.	.	.	.	.
20	77	HT	N	11	45	38.1	.	695.811
20	78	HT	N	.	.	.	.	.
20	79	HT	N	.	.	.	.	.
20	80	HT	N	.	.	.	.	.
20	81	HT	N	.	.	.	.	.
20	82	HT	N	.	.	.	.	.
20	83	HT	N	.	.	.	718.944	.
20	84	HT	N	12	49	38	.	718.944
22	0	HT	N	0	.	.	.	.
22	1	HT	N	.	66	38.7	.	.
22	2	HT	N	.	.	.	.	.
22	3	HT	N	.	.	.	.	.
22	4	HT	N	.	.	.	.	.
22	5	HT	N	.	.	.	.	.
22	6	HT	N	.	.	.	.	.
22	7	HT	N	1	90	40	.	.
22	8	HT	N	.	.	.	.	.
22	9	HT	N	.	.	.	.	.
22	10	HT	N	.	.	.	.	.
22	11	HT	N	.	.	.	.	.
22	12	HT	N	.	.	.	.	.
22	13	HT	N	.	.	.	.	.
22	14	HT	N	2	66	38.9	.	.
22	15	HT	N	.	.	.	.	.
22	16	HT	N	.	.	.	.	.
22	17	HT	N	.	.	.	.	.
22	18	HT	N	.	.	.	.	.
22	19	HT	N	.	.	.	.	.
22	20	HT	N	.	.	.	.	.
22	21	HT	N	3	90	39.9	.	.
22	22	HT	N	.	.	.	.	.
22	23	HT	N	.	.	.	.	.
22	24	HT	N	.	.	.	.	.
22	25	HT	N	.	.	.	.	.
22	26	HT	N	.	.	.	.	.
22	27	HT	N	.	.	.	588.763	.
22	28	HT	N	4	54	38.8	590.124	589.443
22	29	HT	N	.	.	.	592.845	.
22	30	HT	N	.	.	.	583.773	.
22	31	HT	N	.	.	.	608.721	.
22	32	HT	N	.	.	.	601.01	.
22	33	HT	N	.	.	.	585.134	.
22	34	HT	N	.	.	.	600.556	.
22	35	HT	N	5	68	39.2	606.907	596.992
22	36	HT	N	.	.	.	596.02	.
22	37	HT	N	.	.	.	614.618	.
22	38	HT	N	.	.	.	604.639	.
22	39	HT	N	.	.	.	591.938	.
22	40	HT	N	.	.	.	592.845	.
22	41	HT	N	.	.	.	614.618	.
22	42	HT	N	6	28	38	602.824	602.5
22	43	HT	N	.	.	.	604.185	.
22	44	HT	N	.	.	.	582.866	.
22	45	HT	N	.	.	.	597.835	.
22	46	HT	N	.	.	.	598.742	.
22	47	HT	N	.	.	.	604.185	.
22	48	HT	N	.	.	.	598.288	.
22	49	HT	N	7	33	38.5	606.907	599.001
22	50	HT	N	.	.	.	607.36	.
22	51	HT	N	.	.	.	601.917	.
22	52	HT	N	.	.	.	610.535	.
22	53	HT	N	.	.	.	606.907	.
22	54	HT	N	.	.	.	591.031	.
22	55	HT	N	.	.	.	621.875	.
22	56	HT	N	8	61	38.1	616.886	608.073
22	57	HT	N	.	.	.	608.267	.
22	58	HT	N	.	.	.	609.628	.
22	59	HT	N	.	.	.	624.597	.
22	60	HT	N	.	.	.	623.69	.
22	61	HT	N	.	.	.	608.721	.
22	62	HT	N	.	.	.	614.164	.
22	63	HT	N	9	45	38.6	599.649	612.674
22	64	HT	N	.	.	.	.	.
22	65	HT	N	.	.	.	.	.
22	66	HT	N	.	.	.	.	.
22	67	HT	N	.	.	.	.	.
22	68	HT	N	.	.	.	.	.
22	69	HT	N	.	.	.	.	.
22	70	HT	N	10	56	38.5	.	.
22	71	HT	N	.	.	.	.	.
22	72	HT	N	.	.	.	.	.
22	73	HT	N	.	.	.	.	.
22	74	HT	N	.	.	.	.	.
22	75	HT	N	.	.	.	.	.
22	76	HT	N	.	.	.	.	.
22	77	HT	N	11	45	38.3	.	.
22	78	HT	N	.	.	.	.	.
22	79	HT	N	.	.	.	.	.
22	80	HT	N	.	.	.	664.966	.
22	81	HT	N	.	.	.	624.143	.
22	82	HT	N	.	.	.	636.39	.
22	83	HT	N	.	.	.	653.173	.
22	84	HT	N	12	46	37.9	642.74	644.283
24	0	HT	N	0	.	.	677.667	677.667
24	1	HT	N	.	61	38.5	625.504	.
24	2	HT	N	.	.	.	605.092	.
24	3	HT	N	.	.	.	592.845	.
24	4	HT	N	.	.	.	602.371	.
24	5	HT	N	.	.	.	618.246	.
24	6	HT	N	.	.	.	591.484	.
24	7	HT	N	1	42	38.2	604.185	605.675
24	8	HT	N	.	.	.	.	.
24	9	HT	N	.	.	.	554.743	.
24	10	HT	N	.	.	.	563.815	.
24	11	HT	N	.	.	.	.	.
24	12	HT	N	.	.	.	576.969	.
24	13	HT	N	.	.	.	.	.
24	14	HT	N	2	75	38.3	612.35	576.969
24	15	HT	N	.	.	.	581.052	.
24	16	HT	N	.	.	.	595.567	.
24	17	HT	N	.	.	.	580.145	.
24	18	HT	N	.	.	.	603.278	.
24	19	HT	N	.	.	.	593.299	.
24	20	HT	N	.	.	.	577.877	.
24	21	HT	N	3	63	39.5	.	588.536
24	22	HT	N	.	.	.	.	.
24	23	HT	N	.	.	.	575.609	.
24	24	HT	N	.	.	.	572.434	.
24	25	HT	N	.	.	.	573.341	.
24	26	HT	N	.	.	.	579.691	.
24	27	HT	N	.	.	.	527.982	.
24	28	HT	N	4	60	38.8	615.978	574.172
24	29	HT	N	.	.	.	.	.
24	30	HT	N	.	.	.	.	.
24	31	HT	N	.	.	.	571.073	.
24	32	HT	N	.	.	.	610.535	.
24	33	HT	N	.	.	.	594.206	.
24	34	HT	N	.	.	.	589.216	.
24	35	HT	N	5	70	38.7	602.371	593.48
24	36	HT	N	.	.	.	597.381	.
24	37	HT	N	.	.	.	581.505	.
24	38	HT	N	.	.	.	578.33	.
24	39	HT	N	.	.	.	589.216	.
24	40	HT	N	.	.	.	617.793	.
24	41	HT	N	.	.	.	546.125	.
24	42	HT	N	6	50	37.9	585.134	585.069
24	43	HT	N	.	.	.	566.083	.
24	44	HT	N	.	.	.	559.733	.
24	45	HT	N	.	.	.	586.495	.
24	46	HT	N	.	.	.	589.67	.
24	47	HT	N	.	.	.	580.598	.
24	48	HT	N	.	.	.	569.258	.
24	49	HT	N	7	51	38.2	586.041	576.84
24	50	HT	N	.	.	.	573.341	.
24	51	HT	N	.	.	.	580.598	.
24	52	HT	N	.	.	.	607.36	.
24	53	HT	N	.	.	.	583.32	.
24	54	HT	N	.	.	.	591.484	.
24	55	HT	N	.	.	.	569.258	.
24	56	HT	N	8	57	38.7	582.866	584.033
24	57	HT	N	.	.	.	605.092	.
24	58	HT	N	.	.	.	571.526	.
24	59	HT	N	.	.	.	576.969	.
24	60	HT	N	.	.	.	593.752	.
24	61	HT	N	.	.	.	604.639	.
24	62	HT	N	.	.	.	581.505	.
24	63	HT	N	9	56	39.8	575.609	587.013
24	64	HT	N	.	.	.	571.526	.
24	65	HT	N	.	.	.	592.392	.
24	66	HT	N	.	.	.	584.681	.
24	67	HT	N	.	.	.	580.598	.
24	68	HT	N	.	.	.	576.516	.
24	69	HT	N	.	.	.	571.98	.
24	70	HT	N	10	55	38.3	567.898	577.941
24	71	HT	N	.	.	.	575.155	.
24	72	HT	N	.	.	.	593.752	.
24	73	HT	N	.	.	.	595.113	.
24	74	HT	N	.	.	.	556.558	.
24	75	HT	N	.	.	.	576.062	.
24	76	HT	N	.	.	.	585.134	.
24	77	HT	N	11	39	37.5	594.66	582.348
24	78	HT	N	.	.	.	594.66	.
24	79	HT	N	.	.	.	597.835	.
24	80	HT	N	.	.	.	586.041	.
24	81	HT	N	.	.	.	581.959	.
24	82	HT	N	.	.	.	599.649	.
24	83	HT	N	.	.	.	605.999	.
24	84	HT	N	12	52	38.1	593.299	594.206

## Sheet: (c) H&E and Mason's trichrome
ID	DIM	TRT	AlveoliArea	AlveoliNum			ID	DIM	TRT	ConnectiveTissueArea
1	14	HT	56490.1	221			1	14	HT	26.988
1	42	HT	14097.2	164.5			1	42	HT	30.7763
1	84	HT	57823	154.5			1	84	HT	12.6877
2	14	CL	19146.9	260			3	14	HT	36.4427
2	42	CL	43666.1	186			3	42	HT	26.16
2	84	CL	43093.3	179			3	84	HT	6.87033
3	14	HT	28352.3	180.5			4	14	CL	27.736
3	42	HT	12836.9	199.5			4	42	CL	12.5213
3	84	HT	16639.7	109.5			4	84	CL	5.41733
4	14	CL	24925.2	267			5	14	HT	28.389
4	42	CL	25123.3	253			5	42	HT	22.333
4	84	CL	39950.8	226			5	84	HT	31.1483
5	14	HT	51827.4	141.5			6	14	CL	21.9153
5	42	HT	61198.7	185.5			6	42	CL	13.038
5	84	HT	60075.8	125			6	84	CL	12.083
6	14	CL	46059.4	174.5			8	14	HT	27.638
6	42	CL	120608	123			8	42	HT	9.166
6	84	CL	15743.6	115			8	84	HT	11.9537
7	14	HT	.	.			9	14	CL	15.905
7	42	HT	.	.			9	42	CL	9.079
7	84	HT	.	.			9	84	CL	15.895
8	14	HT	41045.2	157			10	14	CL	12.277
8	42	HT	54905.1	137.5			10	42	CL	11.4937
8	84	HT	74967.5	144			10	84	CL	32.2193
9	14	CL	73026.1	155.5			11	14	HT	12.8477
9	42	CL	101506	114			11	42	HT	16.4343
9	84	CL	119481	159.5			11	84	HT	10.333
10	14	CL	85252.9	161.5			12	14	HT	41.323
10	42	CL	43777.4	265			12	42	HT	1.84467
10	84	CL	67399.1	159.5			12	84	HT	29.789
11	14	HT	42611.7	225			13	14	CL	15.1897
11	42	HT	104546	212.5			13	42	CL	18.2207
11	84	HT	113280	124.5			13	84	CL	19.3193
12	14	HT	60419.8	226.5
12	42	HT	135426	107
12	84	HT	27673.7	196
13	14	CL	108442	193
13	42	CL	63449	187
13	84	CL	22368.9	195

## Sheet: (d) Ki67 and TUNEL
			Ki67 (proliferation)																TUNEL (apoptosis)
ID	DIM	TRT	posMEC	posSTR	posTOT	negMEC	negSTR	negTOT	totalMEC	totalSTR	totalTOT	ratioMEC	ratioSTR	ratioTotal		ID	DIM	TRT	posMEC	posSTR	posTOT	negMEC	negSTR	negTOT	totalMEC	totalSTR	totalTOT	ratioMEC	ratioSTR	ratioTotal
1	14	HT	16	88	104	1925	1762	3687	1941	1850	3791	0.00824317	0.0475676	0.0274334		1	14	HT	19	19	38	2073	2059	4132	2092	2078	4170	0.00908222	0.00914341	0.00911271
1	42	HT	47	60	107	1159	2523	3682	1206	2583	3789	0.0389718	0.0232288	0.0282396		1	42	HT	0	10	10	1804	3438	5242	1804	3448	5252	0	0.00290023	0.00190404
1	84	HT	26	26	52	1182	945	2127	1208	971	2179	0.0215232	0.0267765	0.0238642		1	84	HT	2	1	3	1704	1229	2933	1706	1230	2936	0.00117233	0.000813008	0.0010218
3	14	HT	1	3	4	1812	1410	3222	1813	1413	3226	0.000551572	0.00212314	0.00123993		3	14	HT	6	5	11	1823	2301	4124	1829	2306	4135	0.00328048	0.00216826	0.00266022
3	42	HT	48	26	74	1818	2528	4346	1866	2554	4420	0.0257235	0.0101801	0.0167421		3	42	HT	7	2	9	2189	2130	4319	2196	2132	4328	0.00318761	0.000938086	0.00207948
3	84	HT	96	93	189	926	1993	2919	1022	2086	3108	0.0939335	0.0445829	0.0608108		3	84	HT	13	8	21	1328	2405	3733	1341	2413	3754	0.00969426	0.00331538	0.00559403
5	14	HT	86	224	310	1849	1486	3335	1935	1710	3645	0.0444444	0.130994	0.085048		5	14	HT	1	1	2	1009	509	1518	1010	510	1520	0.000990099	0.00196078	0.00131579
5	42	HT	11	48	59	1751	808	2559	1762	856	2618	0.00624291	0.0560748	0.0225363		5	42	HT	1	3	4	1076	928	2004	1077	931	2008	0.000928505	0.00322234	0.00199203
5	84	HT	74	118	192	1226	1323	2549	1300	1441	2741	0.0569231	0.0818876	0.0700474		5	84	HT	4	12	16	1128	1596	2724	1132	1608	2740	0.00353357	0.00746269	0.00583942
8	14	HT	8	1	9	1430	1075	2505	1438	1076	2514	0.00556328	0.000929368	0.00357995		8	14	HT	4	3	7	2035	2262	4297	2039	2265	4304	0.00196175	0.0013245	0.00162639
8	42	HT	4	9	13	1265	1912	3177	1269	1921	3190	0.00315209	0.00468506	0.00407524		8	42	HT	1	1	2	1586	1275	2861	1587	1276	2863	0.00063012	0.000783699	0.000698568
8	84	HT	10	6	16	1404	1306	2710	1414	1312	2726	0.00707214	0.00457317	0.00586941		8	84	HT	2	1	3	1282	845	2127	1284	846	2130	0.00155763	0.00118203	0.00140845
11	14	HT	4	0	4	1799	1234	3033	1803	1234	3037	0.00221852	0	0.00131709		11	14	HT	2	1	3	1831	1347	3178	1833	1348	3181	0.00109111	0.00074184	0.0009431
11	42	HT	7	5	12	1447	1655	3102	1454	1660	3114	0.00481431	0.00301205	0.00385356		11	42	HT	2	0	2	1518	852	2370	1520	852	2372	0.00131579	0	0.00084317
11	84	HT	2	0	2	760	1222	1982	762	1222	1984	0.00262467	0	0.00100806		11	84	HT	2	2	4	1360	1088	2448	1362	1090	2452	0.00146843	0.00183486	0.00163132
12	14	HT	15	17	32	1659	581	2240	1674	598	2272	0.00896057	0.0284281	0.0140845		12	14	HT	2	3	5	1776	1096	2872	1778	1099	2877	0.00112486	0.00272975	0.00173792
12	42	HT	23	12	35	885	567	1452	908	579	1487	0.0253304	0.0207254	0.0235373		12	42	HT	10	8	18	661	869	1530	671	877	1548	0.0149031	0.00912201	0.0116279
12	84	HT	87	117	204	1396	1843	3239	1483	1960	3443	0.0586649	0.0596939	0.0592507		12	84	HT	7	8	15	1650	3236	4886	1657	3244	4901	0.0042245	0.00246609	0.0030606
2	14	CL	19	32	51	1972	1327	3299	1991	1359	3350	0.00954294	0.0235467	0.0152239		2	14	CL	1	7	8	2365	2676	5041	2366	2683	5049	0.000422654	0.00260902	0.00158447
2	42	CL	26	17	43	1668	1222	2890	1694	1239	2933	0.0153483	0.0137207	0.0146608		2	42	CL	2	4	6	1837	2300	4137	1839	2304	4143	0.00108755	0.00173611	0.00144823
2	84	CL	29	27	56	1777	2085	3862	1806	2112	3918	0.0160576	0.0127841	0.014293		2	84	CL	3	4	7	1762	1798	3560	1765	1802	3567	0.00169972	0.00221976	0.00196243
4	14	CL	29	11	40	1740	1455	3195	1769	1466	3235	0.0163934	0.00750341	0.0123648		4	14	CL	25	10	35	1736	1949	3685	1761	1959	3720	0.0141965	0.00510465	0.0094086
4	42	CL	75	71	146	1400	1838	3238	1475	1909	3384	0.0508475	0.0371922	0.0431442		4	42	CL	1	10	11	1871	2268	4139	1872	2278	4150	0.000534188	0.00438982	0.0026506
4	84	CL	18	15	33	1125	1360	2485	1143	1375	2518	0.015748	0.0109091	0.0131056		4	84	CL	2	2	4	1525	1348	2873	1527	1350	2877	0.00130976	0.00148148	0.00139034
6	14	CL	20	27	47	1933	793	2726	1953	820	2773	0.0102407	0.0329268	0.0169492		6	14	CL	4	0	4	1593	1478	3071	1597	1478	3075	0.0025047	0	0.00130081
6	42	CL	10	68	78	1627	767	2394	1637	835	2472	0.00610874	0.0814371	0.0315534		6	42	CL	0	0	0	1078	1161	2239	1078	1161	2239	0	0	0
6	84	CL	92	121	213	1284	2342	3626	1376	2463	3839	0.0668605	0.0491271	0.0554832		6	84	CL	1	6	7	1464	1961	3425	1465	1967	3432	0.000682594	0.00305033	0.00203963
9	14	CL	46	38	84	1186	971	2157	1232	1009	2241	0.0373377	0.0376611	0.0374833		9	14	CL	1	2	3	1577	1525	3102	1578	1527	3105	0.000633714	0.00130976	0.000966184
9	42	CL	3	14	17	1262	959	2221	1265	973	2238	0.00237154	0.0143885	0.00759607		9	42	CL	0	1	1	1311	973	2284	1311	974	2285	0	0.00102669	0.000437637
9	84	CL	26	25	51	1312	1379	2691	1338	1404	2742	0.019432	0.0178063	0.0185996		9	84	CL	6	4	10	1618	2155	3773	1624	2159	3783	0.00369458	0.00185271	0.0026434
10	14	CL	6	18	24	1591	945	2536	1597	963	2560	0.00375704	0.0186916	0.009375		10	14	CL	8	5	13	1715	1563	3278	1723	1568	3291	0.00464306	0.00318878	0.00395017
10	42	CL	8	14	22	1536	1056	2592	1544	1070	2614	0.00518135	0.0130841	0.00841622		10	42	CL	2	8	10	1713	1838	3551	1715	1846	3561	0.00116618	0.00433369	0.0028082
10	84	CL	1	5	6	1421	1658	3079	1422	1663	3085	0.000703235	0.00300661	0.00194489		10	84	CL	3	6	9	1712	2694	4406	1715	2700	4415	0.00174927	0.00222222	0.00203851
13	14	CL	10	5	15	1625	678	2303	1635	683	2318	0.00611621	0.00732064	0.0064711		13	14	CL	6	1	7	1840	1015	2855	1846	1016	2862	0.00325027	0.000984252	0.00244584
13	42	CL	17	21	38	1550	1384	2934	1567	1405	2972	0.0108488	0.0149466	0.012786		13	42	CL	2	1	3	1309	908	2217	1311	909	2220	0.00152555	0.00110011	0.00135135
13	84	CL	84	104	188	1201	1141	2342	1285	1245	2530	0.0653696	0.0835341	0.0743083		13	84	CL	.	.	.	.	.	.	.	.	.	.	.	.
